# Supplementary material for: Revealing the structural evolution of CuAg composites during electrochemical carbon monoxide reduction
Source: Nat Commun. 2024 Jun 1;15:4692. doi: 10.1038/s41467-024-49158-4 (PMC11144262; doi:10.1038/s41467-024-49158-4)
Supplement: Supplementary file 3 — Source data [file 41467_2024_49158_MOESM3_ESM.xlsx]

## Sheet: Figture 1
Figture 1a
data sources (x)	FE -Hydrogen [%] (y)	Error bar (y±)	FE -Ethylene [%] (y)	Error bar (y±)	FE -Ethanol [%] (y)	Error bar (y±)	FE -n-Propanol [%] (y)	Error bar (y±)	FE -Acetate [%] (y)	Error bar (y±)	FE -Allyl alcohol [%] (y)
This work	0.05933	0.00513	0.29637	0.00448	0.364	0.02358	0.05467	0.01332	0.18	0.01833	0
Ref. 34	0.085		0.305		0.34		0.063		0.18		0.021

## Sheet: Figture 2
Figture 2b					Figture 2c
	CuO	Cu7Ag3	Cu5Ag5	Cu3Ag7		CuO	Cu7Ag3	Cu5Ag5	Cu3Ag7	Ag
2θ [°] （x）	Norm. Intensity [a.u.] (y1)	Norm. Intensity [a.u.] (y2)	Norm. Intensity [a.u.] (y3)	Norm. Intensity [a.u.] (y4)	2θ [°] （x）	Norm. Intensity [a.u.] (y1)	Norm. Intensity [a.u.] (y2)	Norm. Intensity [a.u.] (y3)	Norm. Intensity [a.u.] (y4)	Norm. Intensity [a.u.] (y5)
30.004	0.29226	-1.27463	-2.91171	-4.39117	30.004	0.16786	-0.53871	-1.78577	-2.80401	-3.69352
30.0244	0.30516	-1.25574	-2.92706	-4.40425	30.0244	0.17871	-0.52084	-1.77117	-2.8106	-3.71058
30.0448	0.31519	-1.26721	-2.91747	-4.38136	30.0448	0.18454	-0.53167	-1.76788	-2.79713	-3.69761
30.0652	0.33739	-1.30297	-2.90979	-4.39117	30.0652	0.18613	-0.54846	-1.77153	-2.78567	-3.66758
30.0857	0.33739	-1.25371	-2.9167	-4.39071	30.0857	0.18639	-0.52409	-1.75	-2.77622	-3.70034
30.1061	0.28223	-1.26923	-2.91708	-4.38977	30.1061	0.17501	-0.5555	-1.80146	-2.79971	-3.69352
30.1265	0.34312	-1.26653	-2.89712	-4.39584	30.1265	0.16918	-0.50623	-1.75182	-2.77536	-3.63276
30.1469	0.30802	-1.21592	-2.9309	-4.39304	30.1469	0.16998	-0.52409	-1.78102	-2.79799	-3.6901
30.1673	0.32378	-1.27395	-2.89674	-4.38183	30.1673	0.17501	-0.49811	-1.74927	-2.79226	-3.68601
30.1878	0.32736	-1.24089	-2.91631	-4.37389	30.1878	0.16203	-0.5176	-1.76058	-2.7788	-3.62526
30.2082	0.3245	-1.23819	-2.91132	-4.37202	30.2082	0.17156	-0.54034	-1.75876	-2.79226	-3.70375
30.2286	0.31519	-1.27126	-2.92591	-4.37996	30.2286	0.20784	-0.54737	-1.75693	-2.78567	-3.69078
30.249	0.32736	-1.26113	-2.91747	-4.36688	30.249	0.17474	-0.51651	-1.77737	-2.78195	-3.70785
30.2694	0.30516	-1.23077	-2.92591	-4.37576	30.2694	0.18083	-0.54683	-1.78066	-2.80974	-3.6901
30.2898	0.28438	-1.24764	-2.90288	-4.36362	30.2898	0.18904	-0.49323	-1.75365	-2.79255	-3.7215
30.3102	0.30516	-1.24561	-2.89674	-4.36642	30.3102	0.17898	-0.51056	-1.79161	-2.81519	-3.67235
30.3307	0.33739	-1.2861	-2.88944	-4.37202	30.3307	0.17527	-0.5176	-1.75365	-2.79083	-3.67577
30.3511	0.33166	-1.23617	-2.90825	-4.37296	30.3511	0.19989	-0.47537	-1.75328	-2.80029	-3.69078
30.3715	0.30587	-1.25776	-2.90326	-4.36688	30.3715	0.18216	-0.47807	-1.77445	-2.78166	-3.66553
30.3919	0.3245	-1.25034	-2.89559	-4.37296	30.3919	0.18745	-0.536	-1.75584	-2.78797	-3.68328
30.4123	0.34097	-1.25776	-2.89482	-4.36782	30.4123	0.18083	-0.51326	-1.75438	-2.78481	-3.71399
30.4327	0.31375	-1.26721	-2.9025	-4.39024	30.4327	0.19248	-0.52139	-1.73942	-2.78911	-3.6785
30.4532	0.30516	-1.2726	-2.90902	-4.40285	30.4532	0.20598	-0.48511	-1.74745	-2.7745	-3.67031
30.4736	0.33095	-1.26923	-2.90096	-4.39818	30.4736	0.18454	-0.49973	-1.7281	-2.80802	-3.67713
30.494	0.29728	-1.26316	-2.9071	-4.39351	30.494	0.2036	-0.58311	-1.76679	-2.81175	-3.68123
30.5144	0.3467	-1.26653	-2.8906	-4.39771	30.5144	0.19645	-0.51597	-1.76095	-2.7808	-3.67986
30.5348	0.36891	-1.28273	-2.92207	-4.3879	30.5348	0.18295	-0.52084	-1.75657	-2.79713	-3.69898
30.5552	0.32665	-1.23819	-2.90518	-4.38744	30.5552	0.17104	-0.51326	-1.75292	-2.78596	-3.65597
30.5757	0.33381	-1.27733	-2.90211	-4.37342	30.5757	0.18321	-0.53005	-1.73796	-2.78797	-3.68464
30.5961	0.35172	-1.25843	-2.90825	-4.37156	30.5961	0.19566	-0.51651	-1.73102	-2.80372	-3.66007
30.6165	0.33166	-1.28475	-2.92745	-4.38417	30.6165	0.17024	-0.4954	-1.79015	-2.79943	-3.68874
30.6369	0.3159	-1.29285	-2.92591	-4.38744	30.6369	0.17607	-0.52301	-1.73577	-2.78682	-3.68532
30.6573	0.29585	-1.2888	-2.91286	-4.38417	30.6573	0.17183	-0.53005	-1.75438	-2.79885	-3.64983
30.6777	0.33095	-1.28677	-2.91248	-4.38697	30.6777	0.19248	-0.50244	-1.76533	-2.8043	-3.65392
30.6981	0.30659	-1.25574	-2.91094	-4.38884	30.6981	0.17209	-0.51976	-1.75985	-2.79885	-3.64983
30.7186	0.34814	-1.25371	-2.92591	-4.37342	30.7186	0.20042	-0.49973	-1.71715	-2.77564	-3.66143
30.739	0.31447	-1.26653	-2.91132	-4.39117	30.739	0.19169	-0.46183	-1.72445	-2.80774	-3.66348
30.7594	0.32307	-1.26653	-2.89827	-4.38557	30.7594	0.20228	-0.5333	-1.75949	-2.78453	-3.6901
30.7798	0.35315	-1.26586	-2.90403	-4.38417	30.7798	0.19328	-0.4797	-1.75109	-2.79398	-3.69283
30.8002	0.33811	-1.26046	-2.91401	-4.3851	30.8002	0.20598	-0.50568	-1.7438	-2.79255	-3.68737
30.8207	0.32235	-1.27463	-2.9071	-4.3851	30.8207	0.20625	-0.54575	-1.75292	-2.78367	-3.69761
30.8411	0.32163	-1.25641	-2.91171	-4.40565	30.8411	0.18824	-0.48024	-1.73431	-2.76562	-3.66894
30.8615	0.34169	-1.27598	-2.91516	-4.37623	30.8615	0.17792	-0.51056	-1.72737	-2.79857	-3.65051
30.8819	0.3116	-1.25641	-2.91593	-4.37015	30.8819	0.19328	-0.48728	-1.74599	-2.76504	-3.68874
30.9023	0.30874	-1.25034	-2.89789	-4.38977	30.9023	0.20598	-0.4667	-1.76934	-2.79828	-3.66894
30.9227	0.33668	-1.27058	-2.91555	-4.38837	30.9227	0.1848	-0.47753	-1.7427	-2.80143	-3.64369
30.9431	0.36318	-1.28475	-2.91017	-4.3837	30.9431	0.19248	-0.51056	-1.73467	-2.76705	-3.67713
30.9636	0.33095	-1.25034	-2.91056	-4.39351	30.9636	0.20281	-0.50947	-1.71131	-2.77393	-3.68601
30.984	0.34957	-1.25439	-2.91747	-4.38277	30.984	0.19725	-0.4824	-1.76095	-2.80315	-3.63072
31.0044	0.30587	-1.25101	-2.91593	-4.39351	31.0044	0.19354	-0.49486	-1.75036	-2.75931	-3.69352
31.0248	0.351	-1.25439	-2.91094	-4.38837	31.0248	0.18745	-0.50677	-1.72701	-2.77765	-3.63072
31.0452	0.33238	-1.27665	-2.90979	-4.38837	31.0452	0.18004	-0.4797	-1.73175	-2.76905	-3.65392
31.0656	0.32163	-1.25709	-2.91286	-4.40238	31.0656	0.1803	-0.464	-1.74416	-2.78252	-3.6785
31.0861	0.31734	-1.23279	-2.89136	-4.3809	31.0861	0.21499	-0.44829	-1.73613	-2.75702	-3.63754
31.1065	0.30874	-1.26923	-2.90557	-4.39351	31.1065	0.18586	-0.52355	-1.74526	-2.76905	-3.69147
31.1269	0.29083	-1.22672	-2.90787	-4.37529	31.1269	0.17818	-0.46833	-1.74453	-2.77994	-3.6157
31.1473	0.37966	-1.26721	-2.92246	-4.37062	31.1473	0.19142	-0.50081	-1.73029	-2.78281	-3.61229
31.1677	0.34742	-1.26721	-2.90173	-4.3837	31.1677	0.20625	-0.50514	-1.74124	-2.78138	-3.65597
31.1881	0.31734	-1.27126	-2.91171	-4.37996	31.1881	0.20122	-0.45046	-1.70292	-2.77536	-3.65188
31.2086	0.33309	-1.26518	-2.90595	-4.37903	31.2086	0.20281	-0.47645	-1.70438	-2.76819	-3.67304
31.229	0.31232	-1.22942	-2.9144	-4.3879	31.229	0.19433	-0.46616	-1.71095	-2.76046	-3.65256
31.2494	0.31948	-1.26991	-2.90557	-4.39397	31.2494	0.19169	-0.48132	-1.7281	-2.78968	-3.66212
31.2698	0.34026	-1.278	-2.91363	-4.38557	31.2698	0.21287	-0.47916	-1.71423	-2.75817	-3.66348
31.2902	0.30444	-1.26113	-2.90825	-4.41312	31.2902	0.22081	-0.49377	-1.7073	-2.75215	-3.643
31.3106	0.32235	-1.26856	-2.90288	-4.38183	31.3106	0.20731	-0.49432	-1.70365	-2.78138	-3.66485
31.3311	0.36318	-1.22537	-2.89712	-4.37529	31.3311	0.19857	-0.45642	-1.70766	-2.76762	-3.68464
31.3515	0.33811	-1.24224	-2.90058	-4.36128	31.3515	0.19301	-0.46941	-1.7354	-2.76533	-3.65256
31.3719	0.34957	-1.26721	-2.89827	-4.37529	31.3719	0.20334	-0.44071	-1.73796	-2.80143	-3.68874
31.3923	0.35244	-1.24224	-2.91555	-4.37809	31.3923	0.2081	-0.45533	-1.71423	-2.75673	-3.66348
31.4127	0.34312	-1.27126	-2.91478	-4.37996	31.4127	0.19989	-0.47158	-1.74964	-2.77249	-3.64505
31.4331	0.32951	-1.26856	-2.90672	-4.3795	31.4331	0.20731	-0.48403	-1.73175	-2.77335	-3.65188
31.4535	0.35673	-1.26653	-2.89674	-4.36735	31.4535	0.23034	-0.45263	-1.75109	-2.77622	-3.69078
31.474	0.34026	-1.25236	-2.92131	-4.37156	31.474	0.19884	-0.50731	-1.72993	-2.79083	-3.68669
31.4944	0.33453	-1.24696	-2.89942	-4.38557	31.4944	0.20069	-0.47807	-1.7573	-2.77708	-3.64846
31.5148	0.34312	-1.2274	-2.91747	-4.3879	31.5148	0.22213	-0.47537	-1.74891	-2.7553	-3.64983
31.5352	0.33381	-1.23819	-2.90288	-4.39117	31.5352	0.19195	-0.46779	-1.72299	-2.7745	-3.66416
31.5556	0.34742	-1.24561	-2.90672	-4.39117	31.5556	0.19328	-0.46995	-1.74708	-2.78338	-3.60683
31.576	0.34312	-1.25776	-2.91747	-4.37669	31.576	0.20731	-0.451	-1.74124	-2.77364	-3.64232
31.5965	0.3467	-1.24157	-2.91631	-4.39351	31.5965	0.16812	-0.48619	-1.7062	-2.77622	-3.62389
31.6169	0.3639	-1.23077	-2.91209	-4.3823	31.6169	0.18321	-0.49269	-1.71934	-2.77851	-3.71399
31.6373	0.37464	-1.24561	-2.90518	-4.37996	31.6373	0.20519	-0.49377	-1.71934	-2.76504	-3.68259
31.6577	0.31877	-1.20985	-2.90173	-4.3837	31.6577	0.19566	-0.51868	-1.72336	-2.7788	-3.67645
31.6781	0.36819	-1.25034	-2.90633	-4.38603	31.6781	0.21022	-0.52897	-1.73723	-2.76533	-3.63413
31.6985	0.38682	-1.25843	-2.89098	-4.38603	31.6985	0.19963	-0.46021	-1.71788	-2.78252	-3.67918
31.719	0.34814	-1.28205	-2.91785	-4.36642	31.719	0.21816	-0.48619	-1.74708	-2.78682	-3.65461
31.7394	0.351	-1.25911	-2.90058	-4.34773	31.7394	0.18904	-0.48186	-1.75255	-2.78424	-3.65597
31.7598	0.35673	-1.26181	-2.89904	-4.37669	31.7598	0.20678	-0.49323	-1.72956	-2.77966	-3.66348
31.7802	0.30158	-1.23887	-2.90365	-4.39304	31.7802	0.19936	-0.46345	-1.7281	-2.7639	-3.64983
31.8006	0.35244	-1.24291	-2.91132	-4.37156	31.8006	0.19936	-0.4889	-1.74343	-2.78367	-3.6587
31.821	0.34384	-1.24764	-2.89482	-4.35334	31.821	0.20016	-0.49648	-1.73285	-2.77765	-3.66416
31.8415	0.34527	-1.26181	-2.91094	-4.36688	31.8415	0.22081	-0.4575	-1.72445	-2.77994	-3.66621
31.8619	0.31805	-1.27395	-2.9167	-4.39444	31.8619	0.19592	-0.47374	-1.73285	-2.76619	-3.67577
31.8823	0.33668	-1.22874	-2.8856	-4.36969	31.8823	0.2224	-0.47591	-1.73759	-2.75989	-3.67031
31.9027	0.3553	-1.25034	-2.91286	-4.37249	31.9027	0.18242	-0.51814	-1.75036	-2.77593	-3.64505
31.9231	0.30659	-1.20985	-2.88637	-4.38884	31.9231	0.20651	-0.48295	-1.70073	-2.77077	-3.64642
31.9435	0.32951	-1.25169	-2.89827	-4.36362	31.9435	0.20837	-0.49377	-1.71241	-2.77192	-3.62594
31.964	0.34026	-1.25236	-2.90672	-4.37763	31.964	0.20837	-0.51976	-1.72153	-2.76734	-3.63891
31.9844	0.33238	-1.24561	-2.89443	-4.36268	31.9844	0.20387	-0.52193	-1.7281	-2.80057	-3.68055
32.0048	0.35817	-1.25641	-2.89021	-4.35287	32.0048	0.20678	-0.47049	-1.75292	-2.78109	-3.65734
32.0252	0.33596	-1.25101	-2.8856	-4.37436	32.0252	0.21499	-0.51002	-1.74343	-2.78625	-3.66894
32.0456	0.34026	-1.26653	-2.88714	-4.36969	32.0456	0.20916	-0.49161	-1.72664	-2.76533	-3.66826
32.066	0.37249	-1.22132	-2.90058	-4.35614	32.066	0.22452	-0.46183	-1.7073	-2.77622	-3.643
32.0864	0.37894	-1.25911	-2.89827	-4.37576	32.0864	0.20069	-0.50081	-1.7354	-2.78195	-3.67031
32.1069	0.34456	-1.27733	-2.89021	-4.3893	32.1069	0.19963	-0.43422	-1.75182	-2.75645	-3.66962
32.1273	0.34742	-1.22807	-2.8952	-4.38043	32.1273	0.21207	-0.48836	-1.71971	-2.76676	-3.66758
32.1477	0.37249	-1.27193	-2.90173	-4.35614	32.1477	0.21207	-0.45696	-1.7146	-2.7659	-3.67031
32.1681	0.38539	-1.24359	-2.90019	-4.38323	32.1681	0.19036	-0.50244	-1.70036	-2.77564	-3.65392
32.1885	0.36461	-1.22402	-2.90403	-4.36922	32.1885	0.21472	-0.47807	-1.73066	-2.77135	-3.643
32.209	0.34097	-1.222	-2.90595	-4.36362	32.209	0.23008	-0.48295	-1.72409	-2.77851	-3.66075
32.2294	0.34097	-1.26316	-2.90902	-4.3851	32.2294	0.20837	-0.46237	-1.73212	-2.78481	-3.62184
32.2498	0.3904	-1.2726	-2.90557	-4.35708	32.2498	0.22107	-0.47537	-1.70839	-2.77221	-3.65324
32.2702	0.34527	-1.27193	-2.91363	-4.36829	32.2702	0.18004	-0.45804	-1.75	-2.77249	-3.64983
32.2906	0.36175	-1.24629	-2.88215	-4.33419	32.2906	0.20413	-0.48782	-1.73321	-2.78023	-3.63823
32.311	0.33811	-1.22942	-2.9048	-4.35521	32.311	0.21869	-0.48186	-1.72628	-2.77679	-3.65734
32.3314	0.36461	-1.25978	-2.89328	-4.36829	32.3314	0.19698	-0.48836	-1.72372	-2.75845	-3.65666
32.3519	0.38682	-1.24291	-2.88484	-4.35614	32.3519	0.22002	-0.43747	-1.73431	-2.78367	-3.64778
32.3723	0.36533	-1.23009	-2.8833	-4.33372	32.3723	0.22558	-0.41852	-1.73796	-2.78252	-3.68669
32.3927	0.33668	-1.23549	-2.8952	-4.35614	32.3927	0.19936	-0.45533	-1.74343	-2.77393	-3.67031
32.4131	0.37679	-1.24224	-2.88714	-4.35147	32.4131	0.19884	-0.49269	-1.72226	-2.78223	-3.6471
32.4335	0.36318	-1.24291	-2.89136	-4.3468	32.4335	0.22663	-0.45317	-1.72007	-2.76418	-3.68055
32.4539	0.35315	-1.26248	-2.89482	-4.3468	32.4539	0.2126	-0.51651	-1.7427	-2.77335	-3.6587
32.4744	0.36246	-1.24629	-2.89866	-4.34587	32.4744	0.2171	-0.48132	-1.75766	-2.77794	-3.66416
32.4948	0.39542	-1.22335	-2.89136	-4.33466	32.4948	0.2269	-0.49107	-1.74051	-2.76905	-3.65734
32.5152	0.36318	-1.21592	-2.90365	-4.32111	32.5152	0.22478	-0.48998	-1.75146	-2.76218	-3.66075
32.5356	0.38897	-1.2166	-2.8856	-4.31831	32.5356	0.19036	-0.50947	-1.72956	-2.77163	-3.62457
32.556	0.39613	-1.23279	-2.87678	-4.30617	32.556	0.2216	-0.49215	-1.72445	-2.78567	-3.63754
32.5764	0.39327	-1.2085	-2.88676	-4.30056	32.5764	0.21499	-0.48295	-1.74416	-2.78883	-3.65119
32.5969	0.39613	-1.25101	-2.88253	-4.30009	32.5969	0.21869	-0.42934	-1.72956	-2.7745	-3.64778
32.6173	0.39685	-1.24224	-2.87793	-4.26973	32.6173	0.22611	-0.47916	-1.70949	-2.76533	-3.63003
32.6377	0.36175	-1.23752	-2.86756	-4.24218	32.6377	0.21763	-0.50731	-1.71934	-2.77163	-3.643
32.6581	0.34384	-1.25978	-2.88944	-4.26973	32.6581	0.1946	-0.43692	-1.73942	-2.76819	-3.63891
32.6785	0.39112	-1.19501	-2.86795	-4.23143	32.6785	0.23193	-0.48295	-1.72701	-2.7745	-3.65461
32.6989	0.3159	-1.25236	-2.86833	-4.1894	32.6989	0.21048	-0.4797	-1.70949	-2.78625	-3.66553
32.7193	0.33596	-1.2058	-2.82534	-4.15016	32.7193	0.19778	-0.45587	-1.71642	-2.76905	-3.65734
32.7398	0.38037	-1.2247	-2.84798	-4.05768	32.7398	0.23749	-0.48674	-1.75219	-2.76963	-3.64096
32.7602	0.36318	-1.21795	-2.82534	-4.03947	32.7602	0.21684	-0.46887	-1.73175	-2.78138	-3.643
32.7806	0.3596	-1.20918	-2.83071	-3.96847	32.7806	0.20519	-0.45263	-1.74124	-2.78395	-3.62321
32.801	0.36963	-1.15182	-2.77812	-3.94652	32.801	0.21684	-0.4575	-1.72044	-2.77278	-3.65529
32.8214	0.32808	-1.19568	-2.76161	-3.92317	32.8214	0.21578	-0.48836	-1.73102	-2.78481	-3.6628
32.8419	0.36891	-1.14507	-2.72745	-3.89374	32.8419	0.20519	-0.44667	-1.75657	-2.77393	-3.64164
32.8623	0.34384	-1.18084	-2.73551	-3.91616	32.8623	0.20122	-0.48024	-1.7365	-2.77937	-3.63276
32.8827	0.3639	-1.17746	-2.71747	-3.90355	32.8827	0.19936	-0.47212	-1.73212	-2.76189	-3.64164
32.9031	0.33166	-1.17476	-2.72476	-3.97174	32.9031	0.1946	-0.46833	-1.7354	-2.78596	-3.63276
32.9235	0.351	-1.12821	-2.67754	-3.98949	32.9235	0.23246	-0.45912	-1.72153	-2.78481	-3.65666
32.9439	0.36748	-1.13495	-2.69597	-3.99416	32.9439	0.21234	-0.49973	-1.74051	-2.77249	-3.63754
32.9644	0.36605	-1.13698	-2.681	-4.05535	32.9644	0.18904	-0.45263	-1.73066	-2.76963	-3.65392
32.9848	0.33238	-1.18219	-2.68791	-4.06049	32.9848	0.22107	-0.49756	-1.72226	-2.7765	-3.65734
33.0052	0.34527	-1.17139	-2.72937	-4.14596	33.0052	0.23219	-0.44721	-1.73577	-2.77077	-3.65802
33.0256	0.36246	-1.18758	-2.74472	-4.16931	33.0256	0.22372	-0.51164	-1.73686	-2.7788	-3.64232
33.046	0.3596	-1.19163	-2.76891	-4.19173	33.046	0.23034	-0.49648	-1.73358	-2.77708	-3.63618
33.0664	0.36605	-1.17611	-2.78349	-4.22723	33.0664	0.21234	-0.43476	-1.71825	-2.77479	-3.6744
33.0868	0.37178	-1.20715	-2.77889	-4.22863	33.0868	0.2081	-0.48403	-1.72956	-2.76905	-3.61706
33.1073	0.32092	-1.2274	-2.80038	-4.22863	33.1073	0.24305	-0.45642	-1.73577	-2.77765	-3.61638
33.1277	0.35602	-1.19906	-2.82111	-4.26179	33.1277	0.20969	-0.47537	-1.74124	-2.76762	-3.62048
33.1481	0.33238	-1.23752	-2.82841	-4.25572	33.1481	0.21472	-0.48295	-1.73796	-2.78968	-3.64437
33.1685	0.32665	-1.20513	-2.83685	-4.27534	33.1685	0.22452	-0.47266	-1.73723	-2.75874	-3.64027
33.1889	0.35315	-1.22605	-2.83762	-4.29122	33.1889	0.21975	-0.50893	-1.71606	-2.77077	-3.63549
33.2093	0.34742	-1.19366	-2.84107	-4.28842	33.2093	0.19222	-0.49973	-1.74599	-2.76304	-3.65461
33.2298	0.35602	-1.19501	-2.84683	-4.28982	33.2298	0.2367	-0.50189	-1.71788	-2.7659	-3.64642
33.2502	0.36175	-1.22132	-2.83954	-4.30523	33.2502	0.22902	-0.53925	-1.71715	-2.75673	-3.65734
33.2706	0.32378	-1.21795	-2.8499	-4.3071	33.2706	0.23061	-0.45642	-1.73285	-2.7788	-3.62457
33.291	0.35387	-1.21525	-2.86449	-4.33652	33.291	0.21737	-0.464	-1.71971	-2.78395	-3.63003
33.3114	0.34241	-1.23414	-2.84568	-4.31317	33.3114	0.22425	-0.47591	-1.71606	-2.7616	-3.65939
33.3318	0.37393	-1.21525	-2.8691	-4.32158	33.3318	0.21181	-0.49215	-1.74088	-2.77077	-3.64164
33.3522	0.33596	-1.18826	-2.84837	-4.32064	33.3522	0.24199	-0.51651	-1.69818	-2.78252	-3.63481
33.3727	0.32521	-1.23279	-2.85451	-4.31317	33.3727	0.21499	-0.49919	-1.70292	-2.76189	-3.64778
33.3931	0.33453	-1.2058	-2.85221	-4.24731	33.3931	0.21843	-0.49973	-1.72007	-2.76848	-3.63891
33.4135	0.35458	-1.2058	-2.83685	-4.2305	33.4135	0.21525	-0.46779	-1.7292	-2.76705	-3.65188
33.4339	0.33095	-1.18151	-2.82726	-4.15717	33.4339	0.20704	-0.536	-1.74161	-2.78052	-3.62457
33.4543	0.35387	-1.20108	-2.79501	-4.11326	33.4543	0.21207	-0.48619	-1.69818	-2.77937	-3.63891
33.4748	0.34312	-1.13158	-2.74894	-4.14035	33.4748	0.22425	-0.46237	-1.74599	-2.78653	-3.63481
33.4952	0.33238	-1.11876	-2.67524	-4.19687	33.4952	0.23696	-0.49377	-1.71934	-2.77221	-3.64027
33.5156	0.35817	-1.02767	-2.67217	-4.22069	33.5156	0.22928	-0.48782	-1.71861	-2.76762	-3.63208
33.536	0.34097	-1.083	-2.70173	-4.20761	33.536	0.22928	-0.49865	-1.73102	-2.76848	-3.66758
33.5564	0.32092	-1.09514	-2.71401	-4.24358	33.5564	0.20943	-0.51705	-1.73577	-2.78109	-3.63754
33.5768	0.36533	-1.08165	-2.71056	-4.29916	33.5768	0.19513	-0.48132	-1.73431	-2.77966	-3.66075
33.5973	0.33381	-1.09379	-2.74165	-4.29215	33.5973	0.23193	-0.46779	-1.71496	-2.78395	-3.66007
33.6177	0.3596	-1.10594	-2.76507	-4.30103	33.6177	0.21684	-0.4732	-1.71533	-2.7616	-3.61365
33.6381	0.3596	-1.15789	-2.81113	-4.32485	33.6381	0.21499	-0.48998	-1.71022	-2.76246	-3.643
33.6585	0.351	-1.16127	-2.80038	-4.33979	33.6585	0.21181	-0.46345	-1.71131	-2.77135	-3.68532
33.6789	0.32235	-1.1309	-2.82687	-4.34773	33.6789	0.20784	-0.44234	-1.70693	-2.76447	-3.64505
33.6993	0.37249	-1.15789	-2.84146	-4.33326	33.6993	0.21869	-0.44721	-1.70876	-2.77421	-3.62662
33.7197	0.34169	-1.14845	-2.85336	-4.35801	33.7197	0.23193	-0.48511	-1.73175	-2.76533	-3.63208
33.7402	0.33166	-1.15182	-2.8714	-4.36688	33.7402	0.23272	-0.49377	-1.70511	-2.74957	-3.65324
33.7606	0.34456	-1.17746	-2.86756	-4.36035	33.7606	0.25152	-0.46021	-1.70474	-2.76132	-3.63276
33.781	0.32593	-1.09987	-2.87908	-4.33606	33.781	0.22505	-0.48836	-1.71168	-2.76619	-3.64096
33.8014	0.33023	-1.13023	-2.8572	-4.33793	33.8014	0.24093	-0.47861	-1.69891	-2.79885	-3.63003
33.8218	0.36318	-1.15115	-2.86948	-4.36922	33.8218	0.20069	-0.46291	-1.72847	-2.76934	-3.64027
33.8422	0.29799	-1.11471	-2.881	-4.36548	33.8422	0.25602	-0.44288	-1.71496	-2.76848	-3.69488
33.8627	0.36605	-1.11336	-2.88445	-4.33793	33.8627	0.22293	-0.47374	-1.68394	-2.77278	-3.63003
33.8831	0.35673	-1.13428	-2.8691	-4.36875	33.8831	0.23325	-0.44938	-1.70401	-2.77908	-3.64369
33.9035	0.36318	-1.15182	-2.881	-4.35988	33.9035	0.22346	-0.464	-1.71898	-2.76189	-3.6744
33.9239	0.34527	-1.11269	-2.86603	-4.3496	33.9239	0.23908	-0.47049	-1.71606	-2.77507	-3.66212
33.9443	0.32521	-1.10729	-2.87869	-4.36922	33.9443	0.21207	-0.49432	-1.7135	-2.78252	-3.60341
33.9647	0.36605	-1.10391	-2.86641	-4.351	33.9647	0.21313	-0.48024	-1.72153	-2.76963	-3.65461
33.9851	0.34312	-1.09514	-2.84107	-4.35474	33.9851	0.21816	-0.49919	-1.73321	-2.78052	-3.67986
34.0056	0.37178	-1.12551	-2.86296	-4.34773	34.0056	0.22319	-0.5176	-1.73139	-2.76189	-3.6273
34.026	0.3288	-1.1363	-2.881	-4.36642	34.026	0.22531	-0.46129	-1.73139	-2.76963	-3.62116
34.0464	0.34026	-1.10324	-2.87562	-4.35708	34.0464	0.23114	-0.4353	-1.72482	-2.75501	-3.64983
34.0668	0.30802	-1.14575	-2.86104	-4.36502	34.0668	0.22107	-0.52951	-1.75255	-2.77822	-3.61433
34.0872	0.37536	-1.17004	-2.85912	-4.35381	34.0872	0.22293	-0.47861	-1.72628	-2.77536	-3.66143
34.1076	0.35602	-1.1363	-2.88138	-4.36829	34.1076	0.24384	-0.4824	-1.71898	-2.77851	-3.65324
34.1281	0.33238	-1.16734	-2.8737	-4.34306	34.1281	0.20943	-0.48836	-1.73504	-2.76046	-3.67235
34.1485	0.34527	-1.17476	-2.86142	-4.34867	34.1485	0.21816	-0.46616	-1.72591	-2.77163	-3.6314
34.1689	0.33596	-1.16194	-2.87562	-4.35427	34.1689	0.23431	-0.48186	-1.7365	-2.76676	-3.6587
34.1893	0.33238	-1.17746	-2.87524	-4.36595	34.1893	0.23299	-0.45263	-1.72701	-2.77908	-3.65119
34.2097	0.33883	-1.17544	-2.8714	-4.35194	34.2097	0.23299	-0.47753	-1.70511	-2.76848	-3.643
34.2302	0.36676	-1.19028	-2.86334	-4.35801	34.2302	0.22558	-0.51705	-1.69708	-2.78711	-3.63754
34.2506	0.34742	-1.16464	-2.86372	-4.37763	34.2506	0.21472	-0.45642	-1.74088	-2.78052	-3.63003
34.271	0.36676	-1.21188	-2.85873	-4.35427	34.271	0.24067	-0.48403	-1.73467	-2.7702	-3.66894
34.2914	0.3596	-1.17341	-2.85873	-4.34587	34.2914	0.2089	-0.48132	-1.73723	-2.76046	-3.68396
34.3118	0.33596	-1.20918	-2.87793	-4.36221	34.3118	0.19963	-0.49594	-1.74088	-2.76504	-3.6587
34.3322	0.35888	-1.20445	-2.85221	-4.34493	34.3322	0.22213	-0.48078	-1.73394	-2.78109	-3.65529
34.3526	0.35029	-1.20378	-2.86104	-4.344	34.3526	0.22796	-0.49053	-1.72445	-2.77049	-3.68464
34.3731	0.35602	-1.19433	-2.8618	-4.3468	34.3731	0.2359	-0.52734	-1.74088	-2.76991	-3.65051
34.3935	0.35172	-1.2004	-2.8595	-4.32765	34.3935	0.22716	-0.49973	-1.72883	-2.77507	-3.67031
34.4139	0.36605	-1.18691	-2.86603	-4.32438	34.4139	0.26026	-0.49432	-1.75474	-2.7851	-3.65734
34.4343	0.32235	-1.2004	-2.88983	-4.34587	34.4343	0.23484	-0.49756	-1.73394	-2.78596	-3.67167
34.4547	0.34456	-1.19231	-2.87063	-4.33232	34.4547	0.23193	-0.50568	-1.69526	-2.77564	-3.67918
34.4751	0.32163	-1.19501	-2.8595	-4.30383	34.4751	0.21843	-0.5111	-1.74562	-2.77278	-3.65051
34.4956	0.30516	-1.18556	-2.85144	-4.31177	34.4956	0.23087	-0.4954	-1.74891	-2.7937	-3.63549
34.516	0.3596	-1.16464	-2.83109	-4.26927	34.516	0.20757	-0.50189	-1.74307	-2.80372	-3.67167
34.5364	0.38825	-1.16194	-2.82572	-4.26413	34.5364	0.22611	-0.51218	-1.71752	-2.76619	-3.65461
34.5568	0.34527	-1.14035	-2.82342	-4.24264	34.5568	0.23484	-0.48728	-1.73175	-2.76762	-3.64232
34.5772	0.34742	-1.14845	-2.81612	-4.19547	34.5772	0.21843	-0.51597	-1.76387	-2.78023	-3.64437
34.5976	0.34169	-1.13158	-2.7904	-4.16418	34.5976	0.25073	-0.4824	-1.7292	-2.7659	-3.68055
34.618	0.3639	-1.14912	-2.7904	-4.09879	34.618	0.23087	-0.46995	-1.71423	-2.77278	-3.66143
34.6385	0.37178	-1.08907	-2.74933	-3.97968	34.6385	0.23908	-0.51272	-1.74197	-2.77966	-3.65119
34.6589	0.37321	-1.05601	-2.66987	-3.88674	34.6589	0.22266	-0.52193	-1.71825	-2.78567	-3.65392
34.6793	0.34456	-1.00135	-2.60921	-3.72653	34.6793	0.2134	-0.549	-1.71496	-2.77851	-3.63618
34.6997	0.33668	-0.91835	-2.50672	-3.649	34.6997	0.2404	-0.51489	-1.72883	-2.78911	-3.64983
34.7201	0.35817	-0.80364	-2.3666	-3.5	34.7201	0.2269	-0.47753	-1.73212	-2.77221	-3.66621
34.7405	0.37393	-0.65857	-2.22572	-3.51448	34.7405	0.24729	-0.45804	-1.71642	-2.79112	-3.62389
34.761	0.32235	-0.5749	-2.03033	-3.59435	34.761	0.23114	-0.49323	-1.73431	-2.79112	-3.63686
34.7814	0.40043	-0.52901	-2.01574	-3.67702	34.7814	0.22716	-0.47537	-1.71898	-2.78166	-3.63823
34.8018	0.34814	-0.56005	-2	-3.77464	34.8018	0.22558	-0.47753	-1.73686	-2.78997	-3.64369
34.8222	0.35172	-0.62888	-2.04223	-3.81994	34.8222	0.22928	-0.4575	-1.72299	-2.7808	-3.63686
34.8426	0.38037	-0.7139	-2.13704	-3.93438	34.8426	0.24861	-0.47861	-1.70912	-2.75645	-3.66621
34.8631	0.33883	-0.76721	-2.18772	-4.02452	34.8631	0.23537	-0.53871	-1.73686	-2.80487	-3.65051
34.8835	0.31877	-0.81916	-2.27678	-4.10813	34.8835	0.22399	-0.50623	-1.72664	-2.77851	-3.67235
34.9039	0.35602	-0.90823	-2.39309	-4.14736	34.9039	0.24358	-0.48619	-1.71168	-2.75989	-3.66689
34.9243	0.36819	-0.95749	-2.50288	-4.2263	34.9243	0.23723	-0.5203	-1.71788	-2.7808	-3.6198
34.9447	0.35673	-1.06545	-2.59655	-4.23237	34.9447	0.24384	-0.47591	-1.71642	-2.77135	-3.65188
34.9651	0.37966	-1.11673	-2.65681	-4.25058	34.9651	0.26688	-0.50514	-1.72664	-2.77307	-3.61843
34.9856	0.37894	-1.17746	-2.70864	-4.28608	34.9856	0.22928	-0.53005	-1.71095	-2.79112	-3.6744
35.006	0.41905	-1.17409	-2.74664	-4.28234	35.006	0.23564	-0.54954	-1.71679	-2.79656	-3.65666
35.0264	0.39613	-1.17476	-2.74664	-4.2646	35.0264	0.22319	-0.50406	-1.73139	-2.76533	-3.66894
35.0468	0.41834	-1.16464	-2.78503	-4.28702	35.0468	0.24199	-0.51164	-1.70949	-2.77966	-3.65597
35.0672	0.4212	-1.19096	-2.79923	-4.3085	35.0672	0.23299	-0.47861	-1.73504	-2.78968	-3.67986
35.0876	0.44699	-1.16397	-2.79655	-4.30803	35.0876	0.23246	-0.4954	-1.70109	-2.78911	-3.6471
35.108	0.44341	-1.17476	-2.81036	-4.31551	35.108	0.25073	-0.50352	-1.7208	-2.7914	-3.65461
35.1285	0.4298	-1.16869	-2.81919	-4.33466	35.1285	0.25894	-0.50947	-1.71898	-2.78825	-3.68805
35.1489	0.52507	-1.19366	-2.81996	-4.34026	35.1489	0.2412	-0.49323	-1.72555	-2.78883	-3.68191
35.1693	0.46275	-1.18421	-2.81996	-4.35054	35.1693	0.22716	-0.55171	-1.7281	-2.77765	-3.65529
35.1897	0.50931	-1.2112	-2.83608	-4.35521	35.1897	0.25443	-0.49973	-1.72117	-2.77822	-3.67577
35.2101	0.51361	-1.16532	-2.83417	-4.34914	35.2101	0.23087	-0.48403	-1.74635	-2.76819	-3.66348
35.2305	0.5265	-1.23144	-2.84837	-4.36455	35.2305	0.24729	-0.53059	-1.73504	-2.77908	-3.67509
35.251	0.59885	-1.20378	-2.85029	-4.33699	35.251	0.2502	-0.50623	-1.73978	-2.78367	-3.70444
35.2714	0.63754	-1.19433	-2.84722	-4.35848	35.2714	0.25867	-0.52301	-1.72555	-2.78023	-3.65461
35.2918	0.6139	-1.21525	-2.88253	-4.36175	35.2918	0.24887	-0.56849	-1.73759	-2.7894	-3.65392
35.3122	0.68123	-1.22672	-2.88061	-4.35754	35.3122	0.23325	-0.49594	-1.71241	-2.77908	-3.69556
35.3326	0.74785	-1.24224	-2.86833	-4.36875	35.3326	0.27985	-0.46995	-1.73905	-2.76504	-3.65461
35.353	0.76289	-1.25371	-2.87562	-4.36735	35.353	0.24596	-0.51597	-1.71387	-2.77966	-3.65529
35.3734	0.71705	-1.25101	-2.86795	-4.36969	35.3734	0.2682	-0.50731	-1.71934	-2.78682	-3.67235
35.3939	0.78653	-1.23887	-2.86488	-4.37249	35.3939	0.25788	-0.5046	-1.71423	-2.76676	-3.66075
35.4143	0.83309	-1.21323	-2.88061	-4.37716	35.4143	0.25549	-0.5046	-1.72701	-2.78252	-3.66212
35.4347	0.80874	-1.24899	-2.88177	-4.37623	35.4347	0.2547	-0.51868	-1.73285	-2.78195	-3.63618
35.4551	0.88109	-1.24359	-2.88253	-4.3865	35.4551	0.26397	-0.48944	-1.74927	-2.75559	-3.69829
35.4755	0.91046	-1.24764	-2.87409	-4.35334	35.4755	0.24384	-0.52788	-1.74307	-2.76533	-3.68874
35.496	0.91261	-1.24831	-2.86603	-4.37716	35.496	0.24755	-0.52518	-1.7219	-2.79026	-3.66416
35.5164	0.91977	-1.26451	-2.8906	-4.36175	35.5164	0.26079	-0.49702	-1.74343	-2.77679	-3.66212
35.5368	1	-1.27463	-2.89136	-4.3795	35.5368	0.25973	-0.48619	-1.70474	-2.77249	-3.66621
35.5572	0.95917	-1.24359	-2.89175	-4.37716	35.5572	0.23246	-0.51705	-1.71241	-2.75702	-3.67645
35.5776	0.90401	-1.26653	-2.88292	-4.37389	35.5776	0.23484	-0.50568	-1.71715	-2.77507	-3.67509
35.598	0.95702	-1.22065	-2.88215	-4.37482	35.598	0.2494	-0.48132	-1.7365	-2.77507	-3.64778
35.6185	0.91547	-1.24426	-2.881	-4.39631	35.6185	0.26079	-0.53709	-1.70949	-2.7745	-3.64983
35.6389	0.88897	-1.23752	-2.88637	-4.36735	35.6389	0.27244	-0.53817	-1.7073	-2.76361	-3.70307
35.6593	0.81805	-1.24764	-2.86833	-4.39257	35.6593	0.269	-0.47645	-1.72409	-2.7894	-3.67509
35.6797	0.85458	-1.24157	-2.88484	-4.36408	35.6797	0.24623	-0.53817	-1.68905	-2.77249	-3.66416
35.7001	0.79441	-1.20783	-2.88791	-4.3823	35.7001	0.23961	-0.5046	-1.70219	-2.75501	-3.66007
35.7205	0.70989	-1.18354	-2.88791	-4.3865	35.7205	0.25523	-0.47591	-1.72701	-2.77049	-3.6628
35.7409	0.71633	-1.20108	-2.90288	-4.37856	35.7409	0.22637	-0.48836	-1.72482	-2.7788	-3.65802
35.7614	0.6404	-1.19096	-2.89674	-4.37856	35.7614	0.24464	-0.46021	-1.71971	-2.79169	-3.66826
35.7818	0.55372	-1.19906	-2.89942	-4.39538	35.7818	0.24596	-0.53113	-1.74307	-2.77822	-3.67235
35.8022	0.56734	-1.14845	-2.88868	-4.3879	35.8022	0.24993	-0.49973	-1.73029	-2.80573	-3.68055
35.8226	0.58668	-1.22065	-2.87179	-4.40238	35.8226	0.28541	-0.49756	-1.72153	-2.78481	-3.67645
35.843	0.51433	-1.2004	-2.87332	-4.36782	35.843	0.25761	-0.53709	-1.71387	-2.76877	-3.62457
35.8634	0.47851	-1.2058	-2.89328	-4.37903	35.8634	0.24729	-0.50406	-1.74051	-2.7745	-3.67372
35.8839	0.4649	-1.20108	-2.8952	-4.36735	35.8839	0.25708	-0.47753	-1.72445	-2.7702	-3.66485
35.9043	0.46132	-1.21457	-2.89175	-4.3893	35.9043	0.25708	-0.50081	-1.74562	-2.78223	-3.68328
35.9247	0.43768	-1.22807	-2.88177	-4.3823	35.9247	0.24437	-0.51651	-1.72664	-2.76676	-3.6785
35.9451	0.41476	-1.2274	-2.89213	-4.39351	35.9451	0.28832	-0.5111	-1.71131	-2.78281	-3.67235
35.9655	0.38252	-1.20513	-2.87639	-4.38417	35.9655	0.25523	-0.51272	-1.72044	-2.77393	-3.66758
35.9859	0.39971	-1.21997	-2.89674	-4.3795	35.9859	0.26926	-0.51651	-1.7062	-2.78223	-3.66894
36.0063	0.36318	-1.21862	-2.87678	-4.38744	36.0063	0.25735	-0.49702	-1.71752	-2.76619	-3.7099
36.0268	0.36032	-1.21255	-2.89866	-4.37436	36.0268	0.2592	-0.49811	-1.74891	-2.77536	-3.63413
36.0472	0.3639	-1.23144	-2.88983	-4.39257	36.0472	0.28038	-0.51489	-1.72847	-2.77536	-3.67304
36.0676	0.36891	-1.23414	-2.87793	-4.3851	36.0676	0.28753	-0.47428	-1.69416	-2.77507	-3.70375
36.088	0.3947	-1.23684	-2.88906	-4.37389	36.088	0.26397	-0.54683	-1.74234	-2.77679	-3.66553
36.1084	0.35458	-1.22537	-2.90134	-4.36502	36.1084	0.26344	-0.5268	-1.69927	-2.78166	-3.63481
36.1288	0.40544	-1.23212	-2.91171	-4.37716	36.1288	0.27323	-0.50189	-1.71752	-2.77135	-3.63208
36.1493	0.37034	-1.26383	-2.90365	-4.39351	36.1493	0.25841	-0.51272	-1.73759	-2.76447	-3.66689
36.1697	0.33739	-1.26046	-2.89789	-4.3795	36.1697	0.24093	-0.50731	-1.69708	-2.79685	-3.64573
36.1901	0.39255	-1.24089	-2.90058	-4.37015	36.1901	0.26688	-0.49053	-1.70109	-2.76676	-3.6744
36.2105	0.33453	-1.25169	-2.89482	-4.38463	36.2105	0.26211	-0.52139	-1.71715	-2.76762	-3.66143
36.2309	0.34026	-1.23009	-2.90864	-4.37763	36.2309	0.27879	-0.49269	-1.7073	-2.7894	-3.64096
36.2514	0.34885	-1.23144	-2.89251	-4.37249	36.2514	0.29997	-0.52301	-1.69927	-2.78625	-3.62389
36.2718	0.34241	-1.24291	-2.91324	-4.39257	36.2718	0.24702	-0.45966	-1.70109	-2.75616	-3.66689
36.2922	0.31017	-1.2726	-2.89635	-4.38277	36.2922	0.28541	-0.46833	-1.70876	-2.75444	-3.66758
36.3126	0.33381	-1.27058	-2.88791	-4.38697	36.3126	0.26105	-0.46454	-1.68832	-2.77622	-3.66621
36.333	0.34456	-1.26451	-2.88369	-4.38837	36.333	0.26979	-0.53059	-1.70839	-2.76562	-3.66348
36.3534	0.36963	-1.2861	-2.89251	-4.37529	36.3534	0.28859	-0.47158	-1.68723	-2.76103	-3.70512
36.3738	0.33238	-1.23212	-2.89866	-4.38884	36.3738	0.27244	-0.45912	-1.70474	-2.76848	-3.69625
36.3943	0.3159	-1.26653	-2.9048	-4.39351	36.3943	0.26476	-0.49919	-1.69234	-2.77794	-3.65666
36.4147	0.33811	-1.30432	-2.89136	-4.3865	36.4147	0.26052	-0.50406	-1.73029	-2.77049	-3.63003
36.4351	0.35817	-1.26113	-2.91324	-4.37856	36.4351	0.28753	-0.48349	-1.69635	-2.7659	-3.66212
36.4555	0.37106	-1.27126	-2.91056	-4.40612	36.4555	0.26847	-0.50568	-1.7146	-2.76963	-3.64642
36.4759	0.36819	-1.23009	-2.88599	-4.3879	36.4759	0.27826	-0.50623	-1.7438	-2.77307	-3.65188
36.4963	0.34814	-1.24089	-2.88445	-4.39631	36.4963	0.26635	-0.48782	-1.70584	-2.74871	-3.66485
36.5168	0.33023	-1.23212	-2.91017	-4.39538	36.5168	0.26185	-0.54846	-1.7219	-2.76676	-3.6628
36.5372	0.34241	-1.22065	-2.90403	-4.39724	36.5372	0.2735	-0.48403	-1.70146	-2.75731	-3.62116
36.5576	0.30158	-1.22807	-2.90326	-4.3851	36.5576	0.26026	-0.44613	-1.72117	-2.75358	-3.65666
36.578	0.30158	-1.25978	-2.91171	-4.37482	36.578	0.27773	-0.53113	-1.71241	-2.77679	-3.66962
36.5984	0.31519	-1.26788	-2.89942	-4.38463	36.5984	0.29547	-0.48782	-1.70766	-2.76046	-3.66075
36.6188	0.31519	-1.26923	-2.89021	-4.3795	36.6188	0.27615	-0.48944	-1.69781	-2.77249	-3.68396
36.6392	0.35172	-1.29015	-2.90441	-4.39071	36.6392	0.28329	-0.50947	-1.70328	-2.75673	-3.643
36.6597	0.33023	-1.25978	-2.89405	-4.36315	36.6597	0.269	-0.55279	-1.71168	-2.76819	-3.60751
36.6801	0.35029	-1.27733	-2.89443	-4.38417	36.6801	0.27985	-0.45966	-1.69562	-2.75559	-3.66553
36.7005	0.29298	-1.27126	-2.91286	-4.37856	36.7005	0.28965	-0.47428	-1.70438	-2.76848	-3.64642
36.7209	0.30086	-1.2969	-2.90134	-4.39584	36.7209	0.2682	-0.47049	-1.70182	-2.75616	-3.6157
36.7413	0.2937	-1.25709	-2.90787	-4.39444	36.7413	0.27985	-0.45858	-1.67774	-2.751	-3.6471
36.7617	0.32307	-1.2726	-2.90864	-4.39351	36.7617	0.24358	-0.49377	-1.70474	-2.78281	-3.6744
36.7822	0.30946	-1.2996	-2.89213	-4.3851	36.7822	0.27906	-0.48349	-1.69088	-2.76791	-3.6273
36.8026	0.32307	-1.26181	-2.89827	-4.39071	36.8026	0.31877	-0.50623	-1.70219	-2.75215	-3.64642
36.823	0.37536	-1.2753	-2.8952	-4.37716	36.823	0.2772	-0.48349	-1.68686	-2.75788	-3.62935
36.8434	0.32665	-1.26721	-2.9094	-4.39678	36.8434	0.27164	-0.46995	-1.69927	-2.74413	-3.61775
36.8638	0.33739	-1.22605	-2.91977	-4.38323	36.8638	0.26158	-0.4954	-1.66861	-2.74756	-3.61843
36.8843	0.29226	-1.23549	-2.90749	-4.36829	36.8843	0.26529	-0.47807	-1.66861	-2.75673	-3.63754
36.9047	0.32235	-1.24899	-2.90557	-4.38603	36.9047	0.26847	-0.49919	-1.68066	-2.73066	-3.6198
36.9251	0.33238	-1.26046	-2.91171	-4.38043	36.9251	0.2735	-0.46345	-1.69745	-2.76304	-3.61843
36.9455	0.31734	-1.27193	-2.89559	-4.39304	36.9455	0.25073	-0.46562	-1.71095	-2.74441	-3.62048
36.9659	0.30229	-1.25439	-2.90979	-4.3879	36.9659	0.26158	-0.5176	-1.67445	-2.7639	-3.64915
36.9863	0.32307	-1.24831	-2.9071	-4.37436	36.9863	0.25841	-0.44829	-1.70876	-2.75845	-3.63959
37.0067	0.34527	-1.24764	-2.89443	-4.38417	37.0067	0.26741	-0.45912	-1.69818	-2.74642	-3.61911
37.0272	0.28295	-1.25506	-2.90787	-4.38837	37.0272	0.24331	-0.46616	-1.70328	-2.74212	-3.6041
37.0476	0.32521	-1.25439	-2.88484	-4.37529	37.0476	0.27773	-0.48565	-1.67263	-2.74986	-3.62116
37.068	0.33596	-1.27058	-2.90749	-4.38043	37.068	0.26979	-0.46129	-1.65547	-2.73868	-3.61433
37.0884	0.34312	-1.26788	-2.89789	-4.38744	37.0884	0.25046	-0.49756	-1.67263	-2.74327	-3.57816
37.1088	0.33023	-1.18691	-2.89674	-4.38697	37.1088	0.24411	-0.46779	-1.6708	-2.72493	-3.62116
37.1292	0.34384	-1.25574	-2.91363	-4.37062	37.1292	0.26873	-0.51435	-1.67737	-2.74241	-3.59932
37.1497	0.32808	-1.24831	-2.9025	-4.37856	37.1497	0.23934	-0.4797	-1.69015	-2.7467	-3.59181
37.1701	0.2808	-1.21592	-2.90019	-4.36642	37.1701	0.23617	-0.48403	-1.64672	-2.73725	-3.59932
37.1905	0.32378	-1.24022	-2.90633	-4.38277	37.1905	0.26344	-0.50189	-1.66204	-2.74585	-3.58908
37.2109	0.33739	-1.23887	-2.89635	-4.39071	37.2109	0.27138	-0.53167	-1.66387	-2.74241	-3.62457
37.2313	0.32665	-1.25843	-2.9025	-4.37809	37.2313	0.27138	-0.48295	-1.65182	-2.72092	-3.54744
37.2517	0.30158	-1.24831	-2.91516	-4.37856	37.2517	0.25046	-0.46562	-1.64197	-2.73983	-3.5884
37.2722	0.32163	-1.22267	-2.88599	-4.37062	37.2722	0.25443	-0.50244	-1.66131	-2.73381	-3.6
37.2926	0.30372	-1.22874	-2.90365	-4.3837	37.2926	0.24252	-0.48674	-1.67409	-2.72865	-3.55085
37.313	0.29513	-1.23954	-2.9048	-4.38323	37.313	0.25999	-0.51597	-1.6438	-2.70201	-3.53925
37.3334	0.30516	-1.26383	-2.90787	-4.3823	37.3334	0.24623	-0.51218	-1.63358	-2.72607	-3.53925
37.3538	0.30014	-1.26856	-2.89251	-4.37389	37.3538	0.25841	-0.46075	-1.62482	-2.70487	-3.53584
37.3742	0.30229	-1.24966	-2.88369	-4.38884	37.3742	0.26767	-0.4445	-1.63869	-2.6957	-3.54608
37.3946	0.31662	-1.23077	-2.89175	-4.38136	37.3946	0.25258	-0.47212	-1.61168	-2.70115	-3.51741
37.4151	0.3245	-1.23347	-2.88868	-4.37716	37.4151	0.26105	-0.5046	-1.63139	-2.70946	-3.52287
37.4355	0.3159	-1.24494	-2.88829	-4.37249	37.4355	0.2547	-0.42447	-1.6135	-2.66361	-3.48123
37.4559	0.29155	-1.21525	-2.8952	-4.37202	37.4559	0.24384	-0.51705	-1.60146	-2.69083	-3.41706
37.4763	0.33524	-1.27598	-2.9048	-4.38744	37.4763	0.26661	-0.45154	-1.58723	-2.6808	-3.46689
37.4967	0.33668	-1.23212	-2.91977	-4.37669	37.4967	0.24676	-0.4418	-1.59124	-2.68252	-3.42526
37.5172	0.32378	-1.25439	-2.89827	-4.37716	37.5172	0.25655	-0.45425	-1.58175	-2.65129	-3.39727
37.5376	0.32951	-1.23954	-2.89443	-4.36128	37.5376	0.25682	-0.43205	-1.5792	-2.65931	-3.36792
37.558	0.32235	-1.222	-2.90096	-4.37763	37.558	0.25602	-0.44342	-1.57372	-2.63754	-3.33857
37.5784	0.32521	-1.2112	-2.91401	-4.38043	37.5784	0.26079	-0.48457	-1.53759	-2.63009	-3.28055
37.5988	0.30731	-1.22537	-2.9094	-4.38277	37.5988	0.2547	-0.37629	-1.52518	-2.61605	-3.32491
37.6192	0.33095	-1.26046	-2.88983	-4.37623	37.6192	0.25099	-0.4104	-1.5146	-2.5914	-3.24232
37.6396	0.32808	-1.21592	-2.9048	-4.37109	37.6396	0.25841	-0.42447	-1.48869	-2.57736	-3.20546
37.6601	0.31017	-1.222	-2.89559	-4.37342	37.6601	0.26291	-0.39469	-1.46934	-2.56905	-3.15085
37.6805	0.31089	-1.21795	-2.89635	-4.37109	37.6805	0.2404	-0.42664	-1.46533	-2.53696	-3.13311
37.7009	0.35029	-1.21862	-2.90134	-4.35754	37.7009	0.23802	-0.37899	-1.44745	-2.5235	-3.10239
37.7213	0.31948	-1.22402	-2.89251	-4.35661	37.7213	0.25152	-0.34705	-1.41168	-2.51404	-3.08396
37.7417	0.33811	-1.18421	-2.89981	-4.35007	37.7417	0.26211	-0.34921	-1.32774	-2.46017	-3.07099
37.7621	0.37607	-1.22605	-2.8975	-4.34353	37.7621	0.26026	-0.30915	-1.29562	-2.42321	-3
37.7826	0.35387	-1.19703	-2.88983	-4.34447	37.7826	0.24067	-0.27991	-1.23358	-2.35043	-3.00478
37.803	0.37536	-1.20513	-2.8856	-4.33652	37.803	0.26847	-0.20953	-1.15255	-2.29026	-3.08328
37.8234	0.32163	-1.18219	-2.85605	-4.35381	37.8234	0.2547	-0.11478	-1.11058	-2.19771	-3.04846
37.8438	0.33524	-1.17341	-2.87447	-4.34633	37.8438	0.25443	-0.0157	-1.01496	-2.06762	-3.05666
37.8642	0.35602	-1.12011	-2.88253	-4.34353	37.8642	0.23034	0	-1	-2	-3.10785
37.8846	0.32378	-1.12416	-2.87985	-4.31597	37.8846	0.23908	-0.03682	-1.02847	-2.04155	-3.08874
37.9051	0.33381	-1.14372	-2.87063	-4.33466	37.9051	0.24252	-0.06822	-1.11058	-2.13553	-3.17816
37.9255	0.34241	-1.13968	-2.86603	-4.3057	37.9255	0.25947	-0.14239	-1.10803	-2.11175	-3.21706
37.9459	0.35673	-1.13563	-2.85221	-4.29823	37.9459	0.24623	-0.1543	-1.14051	-2.18424	-3.25802
37.9663	0.34384	-1.09177	-2.87217	-4.27067	37.9663	0.26211	-0.14889	-1.14088	-2.19656	-3.2471
37.9867	0.34599	-1.07895	-2.85029	-4.24311	37.9867	0.25867	-0.21603	-1.19124	-2.26103	-3.30922
38.0071	0.33668	-1.0614	-2.84299	-4.22396	38.0071	0.24173	-0.25393	-1.26715	-2.34355	-3.3256
38.0275	0.33309	-1.0027	-2.81036	-4.15857	38.0275	0.23034	-0.31619	-1.29927	-2.39713	-3.38362
38.048	0.40544	-0.95547	-2.79079	-4.12354	38.048	0.27006	-0.34272	-1.36496	-2.44556	-3.39044
38.0684	0.33309	-0.88934	-2.76929	-4.06702	38.0684	0.2412	-0.40823	-1.40766	-2.4957	-3.40614
38.0888	0.35244	-0.7996	-2.73935	-4.06189	38.0888	0.25629	-0.41419	-1.43139	-2.53238	-3.42253
38.1092	0.35602	-0.5614	-2.71286	-4.1128	38.1092	0.278	-0.41256	-1.4573	-2.54842	-3.46553
38.1296	0.37464	-0.5	-2.70672	-4.12401	38.1296	0.26926	-0.43043	-1.4646	-2.57249	-3.46416
38.1501	0.32163	-0.56275	-2.67409	-4.13849	38.1501	0.24993	-0.40336	-1.46752	-2.57421	-3.51263
38.1705	0.37822	-0.55938	-2.681	-4.12915	38.1705	0.26397	-0.43259	-1.48869	-2.58166	-3.45939
38.1909	0.40258	-0.65317	-2.70749	-4.18006	38.1909	0.23034	-0.42826	-1.51679	-2.60716	-3.51195
38.2113	0.38682	-0.65452	-2.69443	-4.21602	38.2113	0.25391	-0.42772	-1.49015	-2.61318	-3.54744
38.2317	0.399	-0.71188	-2.72284	-4.22396	38.2317	0.25099	-0.44288	-1.52482	-2.62751	-3.56587
38.2521	0.43266	-0.76653	-2.7286	-4.24825	38.2521	0.25232	-0.47103	-1.5354	-2.64842	-3.51672
38.2725	0.41404	-0.87382	-2.75202	-4.28048	38.2725	0.24702	-0.39361	-1.55474	-2.64556	-3.56519
38.293	0.43768	-0.96086	-2.78273	-4.27487	38.293	0.26979	-0.43097	-1.53905	-2.66533	-3.57952
38.3134	0.44842	-0.98246	-2.79616	-4.29963	38.3134	0.24729	-0.45858	-1.55401	-2.65387	-3.57884
38.3338	0.45415	-1.07018	-2.80614	-4.32158	38.3338	0.25232	-0.45208	-1.54489	-2.66189	-3.5686
38.3542	0.48639	-1.09582	-2.82188	-4.31411	38.3542	0.24517	-0.42447	-1.59015	-2.67364	-3.57611
38.3746	0.49785	-1.13428	-2.83033	-4.30149	38.3746	0.25338	-0.44071	-1.59161	-2.67163	-3.55017
38.395	0.51648	-1.10121	-2.84261	-4.34073	38.395	0.24782	-0.44992	-1.57518	-2.67307	-3.57884
38.4155	0.59814	-1.14507	-2.85298	-4.34633	38.4155	0.26661	-0.4131	-1.60511	-2.65845	-3.61638
38.4359	0.52292	-1.16937	-2.8618	-4.35661	38.4359	0.25152	-0.4131	-1.6135	-2.69226	-3.5843
38.4563	0.55946	-1.20985	-2.86603	-4.3482	38.4563	0.27562	-0.44721	-1.59124	-2.69914	-3.61706
38.4767	0.57593	-1.1471	-2.85144	-4.35007	38.4767	0.24437	-0.4418	-1.59964	-2.68682	-3.60137
38.4971	0.62321	-1.18084	-2.86488	-4.3426	38.4971	0.25814	-0.42231	-1.60182	-2.7043	-3.56928
38.5175	0.65258	-1.19231	-2.85413	-4.35988	38.5175	0.2502	-0.44342	-1.61971	-2.68195	-3.6
38.538	0.76504	-1.22335	-2.87025	-4.35754	38.538	0.25232	-0.47428	-1.61168	-2.69771	-3.60819
38.5584	0.73711	-1.19501	-2.8595	-4.37015	38.5584	0.25073	-0.46345	-1.61825	-2.7086	-3.63208
38.5788	0.77149	-1.19568	-2.86948	-4.35007	38.5788	0.2592	-0.44505	-1.61679	-2.70602	-3.62321
38.5992	0.85172	-1.22267	-2.87447	-4.37716	38.5992	0.26555	-0.4732	-1.62372	-2.70946	-3.61911
38.6196	0.85745	-1.24629	-2.87255	-4.37436	38.6196	0.24676	-0.46833	-1.63577	-2.70401	-3.64027
38.64	0.89971	-1.20108	-2.87294	-4.36595	38.64	0.2645	-0.46345	-1.61387	-2.72865	-3.62594
38.6604	0.8904	-1.23347	-2.87486	-4.36922	38.6604	0.26688	-0.43747	-1.61423	-2.70516	-3.58703
38.6809	0.92192	-1.23144	-2.89981	-4.3851	38.6809	0.24252	-0.48132	-1.60365	-2.70544	-3.63345
38.7013	0.93481	-1.25304	-2.87831	-4.38183	38.7013	0.26026	-0.46616	-1.62518	-2.72693	-3.62184
38.7217	0.88324	-1.17814	-2.86795	-4.37109	38.7217	0.26873	-0.44613	-1.62153	-2.71117	-3.62457
38.7421	0.81734	-1.23347	-2.89405	-4.36829	38.7421	0.25285	-0.46887	-1.61423	-2.72951	-3.6041
38.7625	0.78223	-1.25101	-2.88138	-4.3823	38.7625	0.26661	-0.44559	-1.65511	-2.71633	-3.65188
38.7829	0.81877	-1.21997	-2.87409	-4.37482	38.7829	0.26714	-0.4418	-1.63248	-2.71719	-3.62526
38.8034	0.78725	-1.26586	-2.87562	-4.3795	38.8034	0.2412	-0.43584	-1.66277	-2.71633	-3.60819
38.8238	0.74499	-1.2004	-2.8929	-4.38463	38.8238	0.26344	-0.44884	-1.63905	-2.72378	-3.61502
38.8442	0.68983	-1.22402	-2.87179	-4.36875	38.8442	0.26873	-0.45858	-1.6354	-2.73209	-3.59249
38.8646	0.6533	-1.22132	-2.89827	-4.38884	38.8646	0.24729	-0.43259	-1.64124	-2.73782	-3.62184
38.885	0.66476	-1.25506	-2.87831	-4.38463	38.885	0.2547	-0.46129	-1.63431	-2.73954	-3.64573
38.9054	0.62034	-1.19298	-2.88407	-4.35801	38.9054	0.26344	-0.44126	-1.64234	-2.72378	-3.66416
38.9259	0.65258	-1.25439	-2.89213	-4.3823	38.9259	0.25443	-0.44884	-1.65036	-2.71948	-3.63891
38.9463	0.59384	-1.23414	-2.89482	-4.37342	38.9463	0.25417	-0.46291	-1.66387	-2.7361	-3.63823
38.9667	0.5702	-1.222	-2.90019	-4.3865	38.9667	0.27588	-0.4732	-1.63285	-2.74298	-3.63481
38.9871	0.56734	-1.25574	-2.89098	-4.38463	38.9871	0.24808	-0.46995	-1.65219	-2.74011	-3.60614
39.0075	0.56232	-1.25574	-2.87754	-4.39164	39.0075	0.25999	-0.4797	-1.64964	-2.73238	-3.6314
39.0279	0.57235	-1.24022	-2.8929	-4.38136	39.0279	0.24993	-0.40606	-1.65839	-2.72865	-3.64027
39.0484	0.51934	-1.25439	-2.8975	-4.39397	39.0484	0.25232	-0.49648	-1.63869	-2.73983	-3.61229
39.0688	0.52579	-1.22672	-2.89827	-4.39958	39.0688	0.24887	-0.45317	-1.66496	-2.7384	-3.65051
39.0892	0.58883	-1.21457	-2.89942	-4.37809	39.0892	0.26344	-0.45912	-1.64015	-2.72321	-3.62321
39.1096	0.48711	-1.23549	-2.90326	-4.40005	39.1096	0.24305	-0.44884	-1.65912	-2.73696	-3.62184
39.13	0.46633	-1.22874	-2.87447	-4.36782	39.13	0.24967	-0.45263	-1.66131	-2.74699	-3.62662
39.1504	0.46418	-1.24157	-2.88215	-4.37996	39.1504	0.26635	-0.38711	-1.66314	-2.74585	-3.60683
39.1709	0.45344	-1.22672	-2.90825	-4.38417	39.1709	0.24067	-0.45696	-1.64526	-2.75903	-3.63208
39.1913	0.41547	-1.19703	-2.90019	-4.39584	39.1913	0.26264	-0.44721	-1.62555	-2.75559	-3.61911
39.2117	0.43266	-1.2247	-2.88906	-4.3837	39.2117	0.27191	-0.43692	-1.62847	-2.74871	-3.64983
39.2321	0.41332	-1.25641	-2.88637	-4.3893	39.2321	0.24384	-0.43638	-1.63029	-2.73496	-3.6116
39.2525	0.38181	-1.22942	-2.90595	-4.39584	39.2525	0.24279	-0.51002	-1.64927	-2.73123	-3.62253
39.2729	0.38825	-1.23144	-2.90058	-4.40472	39.2729	0.25443	-0.43747	-1.63759	-2.73095	-3.63481
39.2933	0.42049	-1.23549	-2.90365	-4.38603	39.2933	0.2682	-0.45858	-1.65949	-2.73066	-3.6273
39.3138	0.37822	-1.26991	-2.89098	-4.39911	39.3138	0.25894	-0.48295	-1.64416	-2.75501	-3.5884
39.3342	0.36891	-1.24561	-2.88714	-4.3809	39.3342	0.27323	-0.43909	-1.63467	-2.72894	-3.64573
39.3546	0.38181	-1.22605	-2.90979	-4.39911	39.3546	0.23961	-0.44992	-1.65365	-2.74728	-3.61297
39.375	0.351	-1.25304	-2.89712	-4.38884	39.375	0.29018	-0.4732	-1.65511	-2.73209	-3.62048
39.3954	0.36748	-1.20648	-2.89597	-4.38183	39.3954	0.25338	-0.43638	-1.63321	-2.74413	-3.65666
39.4158	0.3904	-1.26788	-2.89559	-4.41219	39.4158	0.25126	-0.46183	-1.63066	-2.76819	-3.65734
39.4363	0.38395	-1.19703	-2.89213	-4.39724	39.4363	0.24729	-0.47699	-1.64927	-2.74069	-3.65461
39.4567	0.34097	-1.21457	-2.88484	-4.37482	39.4567	0.2915	-0.43368	-1.65146	-2.71605	-3.61775
39.4771	0.32593	-1.20513	-2.90173	-4.39631	39.4771	0.24676	-0.4288	-1.63321	-2.73696	-3.6157
39.4975	0.34527	-1.23549	-2.88138	-4.38277	39.4975	0.2682	-0.4196	-1.64635	-2.73954	-3.64642
39.5179	0.35673	-1.22942	-2.90096	-4.39865	39.5179	0.25999	-0.43043	-1.61752	-2.72923	-3.64642
39.5383	0.35888	-1.21323	-2.8856	-4.38977	39.5383	0.24808	-0.49269	-1.64708	-2.75358	-3.63072
39.5588	0.37393	-1.19838	-2.88752	-4.37482	39.5588	0.2735	-0.39903	-1.64854	-2.74499	-3.62457
39.5792	0.38539	-1.21255	-2.8975	-4.38277	39.5792	0.28118	-0.43801	-1.63686	-2.72722	-3.62457
39.5996	0.3288	-1.20918	-2.89443	-4.38463	39.5996	0.26476	-0.45642	-1.6219	-2.74785	-3.62457
39.62	0.33954	-1.23347	-2.89904	-4.38136	39.62	0.26926	-0.45208	-1.64854	-2.73209	-3.64915
39.6404	0.36605	-1.20378	-2.89904	-4.3879	39.6404	0.25285	-0.4288	-1.6281	-2.74126	-3.64846
39.6608	0.31734	-1.18826	-2.88944	-4.3823	39.6608	0.22743	-0.41527	-1.63978	-2.74871	-3.61843
39.6813	0.35817	-1.17814	-2.89098	-4.37529	39.6813	0.24782	-0.46941	-1.64343	-2.7384	-3.64983
39.7017	0.33811	-1.1444	-2.89597	-4.37482	39.7017	0.26344	-0.40715	-1.62445	-2.73524	-3.6314
39.7221	0.32235	-1.18758	-2.8833	-4.39117	39.7221	0.24358	-0.43801	-1.64453	-2.74413	-3.61775
39.7425	0.32307	-1.21323	-2.89136	-4.39164	39.7425	0.25285	-0.44396	-1.65693	-2.75387	-3.6785
39.7629	0.36605	-1.16734	-2.8906	-4.40332	39.7629	0.27747	-0.44342	-1.60876	-2.73553	-3.64232
39.7833	0.36533	-1.1498	-2.89098	-4.39911	39.7833	0.24835	-0.42718	-1.68066	-2.76132	-3.63276
39.8038	0.32593	-1.13225	-2.86603	-4.39865	39.8038	0.27059	-0.4418	-1.65328	-2.76819	-3.65324
39.8242	0.29943	-1.14912	-2.88983	-4.37716	39.8242	0.25602	-0.39686	-1.64562	-2.74699	-3.63549
39.8446	0.34957	-1.1552	-2.88944	-4.41312	39.8446	0.24093	-0.47103	-1.68723	-2.74327	-3.65734
39.865	0.32736	-1.10189	-2.88292	-4.38463	39.865	0.25205	-0.47266	-1.64599	-2.72837	-3.64642
39.8854	0.33668	-1.08772	-2.88138	-4.38277	39.8854	0.24993	-0.43043	-1.62774	-2.73782	-3.61502
39.9058	0.37393	-1.15655	-2.87447	-4.3809	39.9058	0.27906	-0.44884	-1.64781	-2.74212	-3.64232
39.9263	0.3288	-1.13428	-2.88868	-4.40986	39.9263	0.25258	-0.45533	-1.66423	-2.76046	-3.65461
39.9467	0.32163	-1.14372	-2.8691	-4.38136	39.9467	0.26238	-0.43097	-1.66131	-2.73238	-3.65666
39.9671	0.35458	-1.15655	-2.8737	-4.39211	39.9671	0.26264	-0.48132	-1.6365	-2.751	-3.60751
39.9875	0.31519	-1.17881	-2.87793	-4.38744	39.9875	0.25258	-0.44126	-1.66314	-2.74957	-3.63072
40.0079	0.3553	-1.18219	-2.90211	-4.38417	40.0079	0.26873	-0.46562	-1.64489	-2.75301	-3.66416
40.0283	0.32378	-1.19771	-2.87985	-4.3851	40.0283	0.26158	-0.4889	-1.65109	-2.74413	-3.66143
40.0487	0.32665	-1.19771	-2.87678	-4.39818	40.0487	0.25814	-0.44721	-1.63905	-2.75931	-3.63276
40.0692	0.33954	-1.18691	-2.88829	-4.36829	40.0692	0.26423	-0.40769	-1.65146	-2.72951	-3.62253
40.0896	0.30301	-1.19636	-2.89405	-4.37015	40.0896	0.26661	-0.53059	-1.69088	-2.73582	-3.65119
40.11	0.35172	-1.2058	-2.89942	-4.3809	40.11	0.28197	-0.43638	-1.67847	-2.7533	-3.63549
40.1304	0.32665	-1.23009	-2.88292	-4.3893	40.1304	0.25311	-0.44938	-1.63942	-2.72951	-3.64232
40.1508	0.29155	-1.23482	-2.89597	-4.39304	40.1508	0.25285	-0.48674	-1.65876	-2.75559	-3.62116
40.1712	0.29585	-1.23009	-2.90441	-4.37856	40.1712	0.26238	-0.42772	-1.64818	-2.73983	-3.63072
40.1917	0.31304	-1.23279	-2.88791	-4.37576	40.1917	0.24384	-0.43584	-1.62956	-2.72607	-3.63481
40.2121	0.32307	-1.23077	-2.89405	-4.39865	40.2121	0.25152	-0.47158	-1.66387	-2.74183	-3.63754
40.2325	0.33238	-1.23212	-2.91017	-4.40005	40.2325	0.27641	-0.4418	-1.65255	-2.74241	-3.63345
40.2529	0.34312	-1.24561	-2.90557	-4.37903	40.2529	0.27853	-0.42177	-1.67263	-2.74241	-3.64915
40.2733	0.32092	-1.25371	-2.90787	-4.37716	40.2733	0.26661	-0.45479	-1.67372	-2.75501	-3.67509
40.2937	0.36032	-1.2112	-2.90019	-4.39351	40.2937	0.26264	-0.44829	-1.65803	-2.75272	-3.63891
40.3142	0.29585	-1.21323	-2.90518	-4.37202	40.3142	0.26741	-0.46724	-1.64234	-2.75702	-3.63618
40.3346	0.29871	-1.25236	-2.89213	-4.37389	40.3346	0.24623	-0.42718	-1.6781	-2.74699	-3.63208
40.355	0.29226	-1.22605	-2.90173	-4.39211	40.355	0.26847	-0.44829	-1.65766	-2.74585	-3.60478
40.3754	0.36246	-1.24224	-2.90749	-4.39164	40.3754	0.28779	-0.49107	-1.64343	-2.74499	-3.62048
40.3958	0.34456	-1.26923	-2.8975	-4.39071	40.3958	0.27006	-0.44234	-1.6719	-2.73668	-3.6198
40.4162	0.3159	-1.23549	-2.90019	-4.38697	40.4162	0.26397	-0.42555	-1.67007	-2.76332	-3.59795
40.4367	0.30516	-1.23009	-2.88752	-4.38323	40.4367	0.26873	-0.41635	-1.66752	-2.74327	-3.66143
40.4571	0.32736	-1.23144	-2.9025	-4.37809	40.4571	0.2449	-0.45912	-1.66569	-2.7467	-3.6273
40.4775	0.30086	-1.25439	-2.9048	-4.40378	40.4775	0.28409	-0.4445	-1.66241	-2.75272	-3.63549
40.4979	0.34456	-1.22807	-2.90288	-4.39351	40.4979	0.27615	-0.44775	-1.64489	-2.73381	-3.69147
40.5183	0.30874	-1.28677	-2.8952	-4.40191	40.5183	0.25602	-0.46345	-1.67226	-2.73782	-3.61638
40.5387	0.30946	-1.22537	-2.90134	-4.3823	40.5387	0.26503	-0.45533	-1.66095	-2.75301	-3.64027
40.5592	0.31734	-1.24764	-2.89405	-4.36922	40.5592	0.29097	-0.43584	-1.69051	-2.73811	-3.61229
40.5796	0.30229	-1.2274	-2.88868	-4.3809	40.5796	0.26661	-0.42339	-1.64088	-2.7404	-3.65734
40.6	0.27865	-1.25641	-2.90633	-4.40191	40.6	0.24279	-0.46941	-1.64854	-2.75043	-3.66826
40.6204	0.34312	-1.25911	-2.89866	-4.39444	40.6204	0.26608	-0.44559	-1.63723	-2.75645	-3.63003
40.6408	0.3288	-1.26518	-2.90288	-4.38183	40.6408	0.2825	-0.46075	-1.64781	-2.73553	-3.62116
40.6612	0.32235	-1.25641	-2.90902	-4.39024	40.6612	0.27747	-0.44017	-1.65912	-2.74011	-3.62116
40.6816	0.31948	-1.24089	-2.90173	-4.40425	40.6816	0.2735	-0.4104	-1.64745	-2.75358	-3.61433
40.7021	0.30444	-1.24494	-2.88215	-4.38744	40.7021	0.27085	-0.42393	-1.64599	-2.75014	-3.61843
40.7225	0.30014	-1.24899	-2.90864	-4.39444	40.7225	0.28806	-0.45154	-1.65839	-2.74527	-3.63823
40.7429	0.28367	-1.24089	-2.92054	-4.40472	40.7429	0.26529	-0.40552	-1.65766	-2.74556	-3.64164
40.7633	0.32235	-1.25236	-2.90864	-4.38136	40.7633	0.278	-0.42231	-1.65292	-2.74986	-3.63345
40.7837	0.34742	-1.2274	-2.9025	-4.39771	40.7837	0.25973	-0.40606	-1.6719	-2.7404	-3.65666
40.8041	0.351	-1.27598	-2.90058	-4.39958	40.8041	0.2735	-0.45858	-1.67044	-2.72636	-3.63549
40.8246	0.32593	-1.25304	-2.92399	-4.37903	40.8246	0.28938	-0.45804	-1.66387	-2.75673	-3.59863
40.845	0.32307	-1.25978	-2.91478	-4.39818	40.845	0.26185	-0.41364	-1.65255	-2.74785	-3.67645
40.8654	0.30946	-1.25574	-2.90672	-4.39444	40.8654	0.27588	-0.41148	-1.65292	-2.74527	-3.65734
40.8858	0.31805	-1.26653	-2.90173	-4.37996	40.8858	0.29071	-0.4261	-1.65109	-2.73668	-3.63072
40.9062	0.32521	-1.24764	-2.88983	-4.39818	40.9062	0.30209	-0.4196	-1.66715	-2.7553	-3.66416
40.9266	0.35029	-1.25911	-2.89021	-4.38136	40.9266	0.28118	-0.4196	-1.63431	-2.73438	-3.65597
40.9471	0.34097	-1.26856	-2.8952	-4.37996	40.9471	0.27615	-0.4196	-1.68321	-2.73266	-3.66621
40.9675	0.29871	-1.27935	-2.90058	-4.38603	40.9675	0.28329	-0.43313	-1.66423	-2.72722	-3.62594
40.9879	0.33309	-1.27868	-2.88906	-4.3795	40.9879	0.29494	-0.41148	-1.66752	-2.72149	-3.65392
41.0083	0.30444	-1.23144	-2.90557	-4.3823	41.0083	0.27667	-0.43638	-1.68066	-2.72607	-3.62662
41.0287	0.28653	-1.24831	-2.89597	-4.38277	41.0287	0.27879	-0.43205	-1.66971	-2.75301	-3.63618
41.0491	0.32808	-1.24899	-2.89175	-4.38417	41.0491	0.29944	-0.39578	-1.65474	-2.74298	-3.67167
41.0696	0.32163	-1.26383	-2.9071	-4.38463	41.0696	0.28462	-0.42231	-1.68139	-2.74986	-3.63208
41.09	0.28868	-1.26451	-2.90365	-4.38043	41.09	0.287	-0.4131	-1.68358	-2.75559	-3.64437
41.1104	0.30874	-1.25843	-2.90365	-4.38183	41.1104	0.287	-0.43151	-1.69672	-2.73782	-3.65666
41.1308	0.31662	-1.27598	-2.90595	-4.39771	41.1308	0.29309	-0.45154	-1.67117	-2.74155	-3.60751
41.1512	0.28582	-1.26383	-2.90557	-4.39771	41.1512	0.28382	-0.43692	-1.68358	-2.7361	-3.64915
41.1716	0.33166	-1.25101	-2.91017	-4.38977	41.1716	0.28753	-0.43422	-1.65	-2.75845	-3.64983
41.1921	0.31232	-1.26383	-2.90173	-4.39211	41.1921	0.32566	-0.44288	-1.6781	-2.76189	-3.64369
41.2125	0.32736	-1.26721	-2.91785	-4.37482	41.2125	0.31242	-0.45371	-1.6781	-2.75387	-3.61229
41.2329	0.30229	-1.28273	-2.91747	-4.3823	41.2329	0.27429	-0.44071	-1.64197	-2.73524	-3.64778
41.2533	0.33095	-1.24157	-2.88868	-4.40285	41.2533	0.29547	-0.45642	-1.68139	-2.74384	-3.64369
41.2737	0.27865	-1.2807	-2.89712	-4.39818	41.2737	0.26211	-0.46941	-1.68394	-2.74011	-3.61433
41.2941	0.32808	-1.26653	-2.89136	-4.38463	41.2941	0.30368	-0.46454	-1.66314	-2.74871	-3.62935
41.3145	0.29943	-1.2726	-2.88676	-4.39584	41.3145	0.30553	-0.45966	-1.6865	-2.74699	-3.65666
41.335	0.27077	-1.29757	-2.90787	-4.38557	41.335	0.27853	-0.46508	-1.68723	-2.75845	-3.61024
41.3554	0.2851	-1.25034	-2.88906	-4.39818	41.3554	0.33995	-0.43747	-1.68029	-2.75043	-3.59044
41.3758	0.32521	-1.27463	-2.89674	-4.38183	41.3758	0.29547	-0.48565	-1.66496	-2.74957	-3.64164
41.3962	0.29943	-1.25843	-2.9094	-4.39631	41.3962	0.29997	-0.43476	-1.67445	-2.75817	-3.62526
41.4166	0.27077	-1.26046	-2.89136	-4.40612	41.4166	0.28356	-0.47591	-1.68723	-2.74957	-3.66143
41.437	0.30444	-1.25911	-2.9048	-4.38136	41.437	0.31824	-0.44559	-1.68759	-2.76705	-3.66894
41.4575	0.31805	-1.25776	-2.89904	-4.39211	41.4575	0.30156	-0.40823	-1.68942	-2.75415	-3.60614
41.4779	0.34885	-1.28677	-2.8975	-4.40845	41.4779	0.32433	-0.46291	-1.66934	-2.73782	-3.62116
41.4983	0.31304	-1.27665	-2.89674	-4.39071	41.4983	0.31242	-0.45208	-1.67774	-2.74756	-3.65597
41.5187	0.34599	-1.26923	-2.89021	-4.37669	41.5187	0.29097	-0.42231	-1.67883	-2.75014	-3.60956
41.5391	0.31805	-1.23347	-2.91478	-4.38183	41.5391	0.28568	-0.40552	-1.65292	-2.74298	-3.6273
41.5595	0.32951	-1.25101	-2.90518	-4.37996	41.5595	0.29282	-0.46291	-1.65584	-2.74842	-3.66075
41.58	0.28152	-1.26046	-2.91017	-4.39631	41.58	0.3193	-0.47374	-1.66314	-2.75272	-3.65324
41.6004	0.29083	-1.27463	-2.91286	-4.40565	41.6004	0.30527	-0.41635	-1.66898	-2.74642	-3.65324
41.6208	0.27006	-1.24966	-2.88791	-4.40939	41.6208	0.31374	-0.42772	-1.6792	-2.74814	-3.61775
41.6412	0.30802	-1.26316	-2.91401	-4.37856	41.6412	0.30845	-0.44613	-1.67007	-2.75186	-3.66212
41.6616	0.32951	-1.2942	-2.91132	-4.3851	41.6616	0.31957	-0.44992	-1.68942	-2.72751	-3.65392
41.682	0.30014	-1.24899	-2.90518	-4.37249	41.682	0.3095	-0.42989	-1.67372	-2.72808	-3.64983
41.7025	0.32235	-1.27463	-2.8952	-4.39024	41.7025	0.31348	-0.42989	-1.66131	-2.76504	-3.60546
41.7229	0.3245	-1.27058	-2.89443	-4.39631	41.7229	0.31559	-0.41148	-1.66752	-2.74327	-3.63003
41.7433	0.30946	-1.26856	-2.91747	-4.38043	41.7433	0.35107	-0.43259	-1.67226	-2.74642	-3.64846
41.7637	0.29656	-1.26586	-2.90595	-4.38323	41.7637	0.3246	-0.48078	-1.67117	-2.76304	-3.6587
41.7841	0.34885	-1.26788	-2.89021	-4.39257	41.7841	0.32539	-0.42826	-1.66277	-2.74327	-3.64505
41.8045	0.30301	-1.27126	-2.90825	-4.37389	41.8045	0.34737	-0.42989	-1.6781	-2.75731	-3.6198
41.825	0.3159	-1.26451	-2.89405	-4.38884	41.825	0.31957	-0.45533	-1.67226	-2.76905	-3.64164
41.8454	0.30014	-1.27868	-2.90019	-4.40145	41.8454	0.34525	-0.43692	-1.65219	-2.75473	-3.64369
41.8658	0.33238	-1.26991	-2.91478	-4.39071	41.8658	0.31586	-0.48674	-1.65036	-2.73553	-3.62457
41.8862	0.2937	-1.26721	-2.90134	-4.38463	41.8862	0.33333	-0.45425	-1.7073	-2.74871	-3.62867
41.9066	0.3116	-1.2726	-2.90787	-4.38417	41.9066	0.3426	-0.43205	-1.66533	-2.74212	-3.643
41.927	0.30946	-1.28947	-2.8952	-4.38183	41.927	0.33227	-0.43043	-1.66861	-2.75158	-3.65529
41.9475	0.31877	-1.23819	-2.91631	-4.38323	41.9475	0.35663	-0.44017	-1.67336	-2.73123	-3.60956
41.9679	0.33811	-1.23279	-2.90403	-4.39911	41.9679	0.32354	-0.44938	-1.67956	-2.73524	-3.64437
41.9883	0.28438	-1.24899	-2.89635	-4.38463	41.9883	0.37172	-0.45966	-1.67482	-2.73926	-3.61502
42.0087	0.30659	-1.28677	-2.91248	-4.39024	42.0087	0.33757	-0.45587	-1.66788	-2.73782	-3.63549
42.0291	0.29155	-1.26586	-2.91324	-4.39865	42.0291	0.34657	-0.43151	-1.6708	-2.74756	-3.63345
42.0495	0.28582	-1.24494	-2.88599	-4.38603	42.0495	0.38496	-0.45263	-1.67482	-2.75129	-3.64164
42.0699	0.30086	-1.26383	-2.89251	-4.40285	42.0699	0.35902	-0.4418	-1.6781	-2.75501	-3.64437
42.0904	0.30229	-1.27935	-2.90672	-4.37436	42.0904	0.36749	-0.42501	-1.65109	-2.76046	-3.61024
42.1108	0.32665	-1.26383	-2.90672	-4.39818	42.1108	0.35531	-0.45425	-1.65985	-2.75387	-3.63481
42.1312	0.28223	-1.24561	-2.90595	-4.40659	42.1312	0.37066	-0.41906	-1.66022	-2.74183	-3.63345
42.1516	0.30659	-1.28003	-2.89559	-4.38043	42.1516	0.37517	-0.4261	-1.65255	-2.74069	-3.63072
42.172	0.29585	-1.25371	-2.9025	-4.40051	42.172	0.37225	-0.3882	-1.67482	-2.75014	-3.65734
42.1924	0.31232	-1.29285	-2.9094	-4.3837	42.1924	0.39793	-0.45533	-1.67372	-2.74499	-3.63003
42.2129	0.33309	-1.28003	-2.91094	-4.3879	42.2129	0.38523	-0.42393	-1.63796	-2.73983	-3.6041
42.2333	0.3245	-1.25304	-2.89482	-4.39351	42.2333	0.36828	-0.40011	-1.65949	-2.73496	-3.63618
42.2537	0.29513	-1.27058	-2.8952	-4.37809	42.2537	0.39449	-0.43476	-1.6938	-2.74155	-3.6314
42.2741	0.30802	-1.2726	-2.90518	-4.3879	42.2741	0.39793	-0.4445	-1.68175	-2.74212	-3.65666
42.2945	0.2894	-1.28408	-2.89597	-4.37015	42.2945	0.40773	-0.43151	-1.65876	-2.72493	-3.65939
42.3149	0.28582	-1.25439	-2.90019	-4.3879	42.3149	0.4072	-0.46183	-1.63504	-2.76103	-3.65324
42.3354	0.30874	-1.26518	-2.90633	-4.40191	42.3354	0.40455	-0.4288	-1.65036	-2.7361	-3.6314
42.3558	0.29943	-1.2166	-2.91363	-4.40238	42.3558	0.4215	-0.42014	-1.63358	-2.73668	-3.62526
42.3762	0.27292	-1.2247	-2.90211	-4.38837	42.3762	0.41753	-0.44667	-1.65365	-2.74327	-3.66143
42.3966	0.26934	-1.25709	-2.89367	-4.38977	42.3966	0.42653	-0.44126	-1.65949	-2.74499	-3.64164
42.417	0.28367	-1.24764	-2.90096	-4.37996	42.417	0.44718	-0.41148	-1.64891	-2.74527	-3.62935
42.4374	0.29871	-1.27058	-2.90326	-4.38837	42.4374	0.42838	-0.45587	-1.64234	-2.74986	-3.60478
42.4579	0.33668	-1.27193	-2.88868	-4.40472	42.4579	0.43024	-0.44288	-1.6635	-2.72894	-3.60887
42.4783	0.28367	-1.30769	-2.89367	-4.39071	42.4783	0.44983	-0.43747	-1.65766	-2.74097	-3.643
42.4987	0.31232	-1.26113	-2.90864	-4.39771	42.4987	0.47683	-0.44992	-1.66058	-2.73066	-3.63754
42.5191	0.30444	-1.26383	-2.90749	-4.40752	42.5191	0.4726	-0.3909	-1.66423	-2.72894	-3.58294
42.5395	0.33095	-1.27193	-2.89559	-4.36408	42.5395	0.49669	-0.40606	-1.67372	-2.73381	-3.62321
42.5599	0.30301	-1.26788	-2.91593	-4.3893	42.5599	0.47472	-0.42068	-1.66642	-2.72178	-3.66485
42.5804	0.27579	-1.25709	-2.91094	-4.38557	42.5804	0.51443	-0.44126	-1.64854	-2.74642	-3.64027
42.6008	0.35029	-1.2726	-2.89559	-4.37623	42.6008	0.55414	-0.41527	-1.64416	-2.74814	-3.65256
42.6212	0.3245	-1.26383	-2.88407	-4.38323	42.6212	0.52528	-0.41689	-1.67993	-2.7298	-3.63208
42.6416	0.30516	-1.26451	-2.90019	-4.38884	42.6416	0.56871	-0.40552	-1.65474	-2.74269	-3.65802
42.662	0.29871	-1.24494	-2.89136	-4.38463	42.662	0.61901	-0.45263	-1.6354	-2.73266	-3.63345
42.6824	0.32163	-1.24089	-2.8856	-4.38417	42.6824	0.59518	-0.3909	-1.65876	-2.74212	-3.62321
42.7028	0.30372	-1.26653	-2.89942	-4.37716	42.7028	0.60577	-0.4131	-1.64234	-2.71948	-3.62184
42.7233	0.30086	-1.27058	-2.88906	-4.37109	42.7233	0.61239	-0.46616	-1.65255	-2.7298	-3.63413
42.7437	0.3116	-1.25439	-2.88484	-4.3893	42.7437	0.64125	-0.4261	-1.66752	-2.72407	-3.6116
42.7641	0.29226	-1.27328	-2.90595	-4.40378	42.7641	0.65819	-0.39307	-1.63942	-2.72693	-3.59932
42.7845	0.31662	-1.23954	-2.89251	-4.3879	42.7845	0.70903	-0.3752	-1.61788	-2.72779	-3.60819
42.8049	0.28152	-1.28003	-2.90134	-4.39071	42.8049	0.731	-0.38982	-1.65584	-2.74212	-3.61229
42.8253	0.32235	-1.24291	-2.89021	-4.39211	42.8253	0.76277	-0.4039	-1.66277	-2.72378	-3.6116
42.8458	0.32665	-1.2834	-2.89559	-4.36081	42.8458	0.76569	-0.38982	-1.63759	-2.72521	-3.64915
42.8662	0.30229	-1.24764	-2.8952	-4.37856	42.8662	0.76807	-0.39361	-1.64489	-2.72693	-3.64778
42.8866	0.31017	-1.24831	-2.89635	-4.39211	42.8866	0.82446	-0.43692	-1.63212	-2.73352	-3.63481
42.907	0.31089	-1.23414	-2.90787	-4.3823	42.907	0.85385	-0.36546	-1.65365	-2.72034	-3.5959
42.9274	0.31447	-1.29555	-2.88752	-4.3851	42.9274	0.8798	-0.43043	-1.63175	-2.7361	-3.60068
42.9478	0.30229	-1.25101	-2.90672	-4.38744	42.9478	0.90892	-0.46237	-1.65292	-2.71805	-3.6198
42.9683	0.2937	-1.25574	-2.90058	-4.3893	42.9683	0.9219	-0.38603	-1.6281	-2.7255	-3.63686
42.9887	0.29083	-1.2915	-2.91132	-4.36688	42.9887	0.91051	-0.40877	-1.6365	-2.749	-3.61229
43.0091	0.29083	-1.26248	-2.88445	-4.37109	43.0091	0.92799	-0.40769	-1.65328	-2.73782	-3.65051
43.0295	0.32736	-1.27126	-2.89674	-4.37109	43.0295	0.96452	-0.38278	-1.61022	-2.72636	-3.5884
43.0499	0.28152	-1.27733	-2.8975	-4.37716	43.0499	0.96267	-0.43259	-1.6438	-2.72178	-3.63618
43.0703	0.3116	-1.24831	-2.90672	-4.37576	43.0703	0.93778	-0.42339	-1.6562	-2.72178	-3.61297
43.0907	0.32736	-1.23617	-2.89559	-4.36455	43.0907	1	-0.42501	-1.65073	-2.72235	-3.61638
43.1112	0.2765	-1.2807	-2.90864	-4.37809	43.1112	0.9669	-0.38711	-1.61898	-2.72206	-3.63072
43.1316	0.31877	-1.26923	-2.89328	-4.37623	43.1316	0.95314	-0.4418	-1.65073	-2.749	-3.60819
43.152	0.30946	-1.27665	-2.88292	-4.37903	43.152	0.96638	-0.40227	-1.63358	-2.72436	-3.62594
43.1724	0.30086	-1.27868	-2.88791	-4.36782	43.1724	0.94678	-0.44613	-1.63066	-2.72436	-3.60751
43.1928	0.2937	-1.25978	-2.89635	-4.37856	43.1928	0.94652	-0.44071	-1.61788	-2.72092	-3.63345
43.2133	0.30587	-1.28273	-2.88829	-4.34727	43.2133	0.91766	-0.36871	-1.64453	-2.72923	-3.58362
43.2337	0.26146	-1.26046	-2.87409	-4.35381	43.2337	0.92719	-0.40227	-1.64416	-2.7341	-3.61229
43.2541	0.28367	-1.23617	-2.87639	-4.36268	43.2541	0.89065	-0.39253	-1.64635	-2.71777	-3.56314
43.2745	0.32307	-1.22874	-2.85144	-4.3482	43.2745	0.88192	-0.36816	-1.63139	-2.71691	-3.60546
43.2949	0.29513	-1.21323	-2.85298	-4.32532	43.2949	0.85676	-0.44775	-1.63723	-2.72464	-3.58567
43.3153	0.30086	-1.2247	-2.82917	-4.33372	43.3153	0.80514	-0.41364	-1.64416	-2.72894	-3.63481
43.3357	0.31089	-1.2004	-2.84184	-4.30149	43.3357	0.82711	-0.41581	-1.59453	-2.71748	-3.59932
43.3562	0.2894	-1.18758	-2.84146	-4.3085	43.3562	0.76198	-0.4104	-1.61898	-2.72865	-3.59317
43.3766	0.26003	-1.21188	-2.81996	-4.29075	43.3766	0.75589	-0.45317	-1.62591	-2.71862	-3.59249
43.397	0.26934	-1.18758	-2.81344	-4.26833	43.397	0.75801	-0.44288	-1.61533	-2.70888	-3.57952
43.4174	0.30874	-1.15587	-2.7904	-4.29589	43.4174	0.72491	-0.47103	-1.63394	-2.72607	-3.58294
43.4378	0.30158	-1.14575	-2.76814	-4.28048	43.4378	0.69023	-0.46508	-1.59708	-2.72206	-3.61365
43.4582	0.29226	-1.11336	-2.76891	-4.29122	43.4582	0.6987	-0.4261	-1.60584	-2.71547	-3.57474
43.4787	0.32736	-1.1417	-2.77044	-4.30243	43.4787	0.62536	-0.45479	-1.61241	-2.7106	-3.56655
43.4991	0.2851	-1.17611	-2.77965	-4.32111	43.4991	0.58989	-0.42447	-1.58978	-2.71777	-3.58157
43.5195	0.29083	-1.17814	-2.76583	-4.30383	43.5195	0.59651	-0.43259	-1.59161	-2.69713	-3.58771
43.5399	0.26361	-1.16397	-2.79539	-4.34166	43.5399	0.57162	-0.46075	-1.61934	-2.71633	-3.55495
43.5603	0.29799	-1.20378	-2.79846	-4.3482	43.5603	0.58989	-0.451	-1.59343	-2.69857	-3.54744
43.5807	0.27149	-1.16869	-2.80768	-4.33512	43.5807	0.52211	-0.43313	-1.59416	-2.70831	-3.54334
43.6012	0.27507	-1.20378	-2.82303	-4.36408	43.6012	0.50516	-0.43313	-1.59964	-2.6914	-3.5884
43.6216	0.28295	-1.19028	-2.82726	-4.35941	43.6216	0.52105	-0.48782	-1.59818	-2.70344	-3.53311
43.642	0.2894	-1.22267	-2.82457	-4.36128	43.642	0.49113	-0.464	-1.58431	-2.69771	-3.54881
43.6624	0.29226	-1.23144	-2.86871	-4.35054	43.6624	0.49245	-0.46941	-1.61387	-2.68453	-3.54403
43.6828	0.28797	-1.22942	-2.86871	-4.3865	43.6828	0.46757	-0.45533	-1.58248	-2.69398	-3.5256
43.7032	0.31805	-1.22807	-2.87063	-4.37202	43.7032	0.46863	-0.43151	-1.58942	-2.6894	-3.51945
43.7237	0.29799	-1.26451	-2.87179	-4.36221	43.7237	0.45565	-0.45804	-1.55474	-2.6914	-3.52696
43.7441	0.29226	-1.24831	-2.8833	-4.39351	43.7441	0.45248	-0.48403	-1.56715	-2.67937	-3.5058
43.7645	0.3116	-1.24899	-2.87102	-4.36081	43.7645	0.42838	-0.47482	-1.54489	-2.65158	-3.51126
43.7849	0.29943	-1.24696	-2.8737	-4.37669	43.7849	0.42229	-0.45479	-1.58029	-2.68281	-3.51741
43.8053	0.30659	-1.25911	-2.881	-4.37529	43.8053	0.42653	-0.43259	-1.55912	-2.67278	-3.50853
43.8257	0.29226	-1.21592	-2.90518	-4.37996	43.8257	0.42468	-0.45479	-1.54781	-2.6765	-3.48942
43.8462	0.27077	-1.28543	-2.87985	-4.39304	43.8462	0.38761	-0.46562	-1.55292	-2.66476	-3.43208
43.8666	0.27722	-1.23212	-2.88829	-4.37015	43.8666	0.39449	-0.4418	-1.5438	-2.64212	-3.4628
43.887	0.30229	-1.25978	-2.88944	-4.37062	43.887	0.3929	-0.41635	-1.51277	-2.64241	-3.46485
43.9074	0.2765	-1.22874	-2.87908	-4.39304	43.9074	0.38311	-0.46724	-1.52774	-2.63352	-3.43959
43.9278	0.2808	-1.222	-2.88752	-4.36922	43.9278	0.37305	-0.4288	-1.52445	-2.62464	-3.42389
43.9482	0.27436	-1.27395	-2.89136	-4.40518	43.9482	0.36034	-0.39848	-1.47956	-2.59513	-3.45939
43.9686	0.2765	-1.26316	-2.90825	-4.37529	43.9686	0.35213	-0.38278	-1.4708	-2.60659	-3.46689
43.9891	0.30802	-1.26653	-2.89482	-4.3809	43.9891	0.32195	-0.40823	-1.45438	-2.56074	-3.47986
44.0095	0.30086	-1.24224	-2.90595	-4.37716	44.0095	0.37543	-0.35788	-1.4219	-2.53181	-3.50307
44.0299	0.24713	-1.26721	-2.89559	-4.38603	44.0299	0.37728	-0.36871	-1.44745	-2.51261	-3.47645
44.0503	0.25143	-1.24426	-2.90633	-4.38183	44.0503	0.34975	-0.35409	-1.43321	-2.4957	-3.4471
44.0707	0.30229	-1.24426	-2.89674	-4.38277	44.0707	0.36961	-0.34813	-1.4219	-2.49083	-3.47713
44.0911	0.29585	-1.23684	-2.89827	-4.39538	44.0911	0.34895	-0.36546	-1.43613	-2.51948	-3.47304
44.1116	0.29298	-1.21727	-2.90019	-4.36782	44.1116	0.32618	-0.39307	-1.46606	-2.56246	-3.49283
44.132	0.29298	-1.21188	-2.90864	-4.40285	44.132	0.33651	-0.35409	-1.47226	-2.55731	-3.52491
44.1524	0.31304	-1.2274	-2.91555	-4.36969	44.1524	0.31639	-0.35355	-1.46533	-2.57479	-3.56041
44.1728	0.2808	-1.22942	-2.88599	-4.37342	44.1728	0.30633	-0.4131	-1.50766	-2.58596	-3.56041
44.1932	0.28009	-1.19096	-2.87793	-4.3468	44.1932	0.32115	-0.39361	-1.50365	-2.57106	-3.55358
44.2136	0.2765	-1.19366	-2.88944	-4.3426	44.2136	0.30236	-0.44234	-1.51606	-2.60115	-3.54334
44.2341	0.25645	-1.17746	-2.87255	-4.3468	44.2341	0.29124	-0.42772	-1.54234	-2.63009	-3.56655
44.2545	0.29011	-1.13428	-2.86871	-4.35801	44.2545	0.31189	-0.43909	-1.54015	-2.649	-3.59522
44.2749	0.25573	-1.08165	-2.86871	-4.33933	44.2749	0.29918	-0.44829	-1.56423	-2.64699	-3.57747
44.2953	0.28295	-1.05803	-2.85029	-4.33139	44.2953	0.30924	-0.45425	-1.55657	-2.67851	-3.57201
44.3157	0.28653	-1.02294	-2.84223	-4.33839	44.3157	0.31612	-0.46291	-1.58613	-2.67822	-3.59249
44.3361	0.2765	-1.05128	-2.84107	-4.34633	44.3361	0.30898	-0.48024	-1.61423	-2.6639	-3.57406
44.3566	0.2851	-1.08772	-2.85681	-4.35427	44.3566	0.2772	-0.5111	-1.62226	-2.67736	-3.60205
44.377	0.27865	-1.09919	-2.8572	-4.36081	44.377	0.31136	-0.47699	-1.59818	-2.69742	-3.62321
44.3974	0.27149	-1.15452	-2.8691	-4.36875	44.3974	0.29521	-0.49432	-1.60876	-2.6937	-3.6314
44.4178	0.27436	-1.11673	-2.85259	-4.36922	44.4178	0.29574	-0.49161	-1.62153	-2.70544	-3.6157
44.4382	0.29799	-1.11876	-2.86411	-4.36782	44.4382	0.29997	-0.5203	-1.60584	-2.72206	-3.61843
44.4586	0.27292	-1.16262	-2.86526	-4.36221	44.4586	0.27191	-0.54358	-1.62591	-2.70516	-3.59317
44.4791	0.26361	-1.16532	-2.88292	-4.40005	44.4791	0.28938	-0.51922	-1.62555	-2.73009	-3.65119
44.4995	0.34026	-1.17476	-2.86219	-4.37342	44.4995	0.269	-0.5046	-1.6438	-2.72436	-3.62662
44.5199	0.26003	-1.24629	-2.88829	-4.39211	44.5199	0.30474	-0.47861	-1.63504	-2.71691	-3.61911
44.5403	0.25215	-1.2193	-2.90019	-4.39257	44.5403	0.27535	-0.5333	-1.63358	-2.73811	-3.65734
44.5607	0.29871	-1.23617	-2.89981	-4.38697	44.5607	0.27535	-0.50731	-1.63905	-2.71519	-3.64027
44.5811	0.2457	-1.24022	-2.90441	-4.40752	44.5811	0.29362	-0.52193	-1.64635	-2.74814	-3.69215
44.6016	0.2586	-1.23684	-2.88484	-4.40238	44.6016	0.28091	-0.55225	-1.65912	-2.73266	-3.63481
44.622	0.25788	-1.278	-2.89981	-4.41266	44.622	0.27906	-0.48511	-1.64599	-2.75788	-3.6198
44.6424	0.23854	-1.26518	-2.89789	-4.40051	44.6424	0.24861	-0.52463	-1.65255	-2.75702	-3.68055
44.6628	0.26003	-1.26923	-2.90864	-4.40145	44.6628	0.26661	-0.51976	-1.67591	-2.75415	-3.63754
44.6832	0.25645	-1.31107	-2.9144	-4.40565	44.6832	0.28938	-0.51002	-1.67263	-2.74155	-3.68396
44.7036	0.27436	-1.29892	-2.91478	-4.40565	44.7036	0.28488	-0.54358	-1.65839	-2.74928	-3.68396
44.724	0.25931	-1.28003	-2.91555	-4.40191	44.724	0.25179	-0.52951	-1.68321	-2.7447	-3.64915
44.7445	0.30659	-1.30229	-2.90633	-4.39491	44.7445	0.26555	-0.52355	-1.66058	-2.74928	-3.643
44.7649	0.25573	-1.29622	-2.91516	-4.40612	44.7649	0.28859	-0.50623	-1.69015	-2.75244	-3.69078
44.7853	0.26003	-1.2861	-2.91593	-4.39351	44.7853	0.27403	-0.53492	-1.69161	-2.75014	-3.67986
44.8057	0.28582	-1.28408	-2.91401	-4.39117	44.8057	0.28965	-0.51814	-1.67226	-2.75731	-3.68123
44.8261	0.27006	-1.2834	-2.92015	-4.40051	44.8261	0.27244	-0.50406	-1.68869	-2.77851	-3.71195
44.8465	0.26074	-1.30702	-2.91823	-4.40425	44.8465	0.25179	-0.55658	-1.69124	-2.77421	-3.67031
44.867	0.2414	-1.28677	-2.93013	-4.40845	44.867	0.26503	-0.52572	-1.69051	-2.7467	-3.6744
44.8874	0.27077	-1.30567	-2.91286	-4.39724	44.8874	0.27482	-0.58798	-1.68759	-2.75931	-3.70239
44.9078	0.28653	-1.29285	-2.90787	-4.40939	44.9078	0.26503	-0.56741	-1.68942	-2.77679	-3.69215
44.9282	0.27221	-1.30499	-2.90672	-4.40752	44.9282	0.27932	-0.5333	-1.71825	-2.74126	-3.68055
44.9486	0.26862	-1.29622	-2.90557	-4.39117	44.9486	0.26264	-0.58202	-1.70182	-2.77822	-3.70034
44.969	0.22851	-1.30702	-2.90058	-4.39351	44.969	0.26397	-0.52084	-1.69015	-2.77106	-3.7058
44.9895	0.28009	-1.29487	-2.92054	-4.40565	44.9895	0.25391	-0.5555	-1.68978	-2.77335	-3.71877
45.0099	0.26504	-1.30432	-2.90019	-4.36875	45.0099	0.25285	-0.54034	-1.70474	-2.7788	-3.70444
45.0303	0.25	-1.29757	-2.90864	-4.39211	45.0303	0.28727	-0.56903	-1.69526	-2.76619	-3.6744
45.0507	0.26862	-1.2861	-2.90825	-4.3879	45.0507	0.27323	-0.54304	-1.71131	-2.7788	-3.70785
45.0711	0.21562	-1.2726	-2.90134	-4.39304	45.0711	0.25443	-0.56957	-1.72153	-2.77278	-3.70239
45.0915	0.26146	-1.24561	-2.89827	-4.39257	45.0915	0.27032	-0.57445	-1.72701	-2.79828	-3.66007
45.112	0.26146	-1.31579	-2.92322	-4.35941	45.112	0.24967	-0.53221	-1.68869	-2.75702	-3.73106
45.1324	0.29585	-1.30297	-2.92284	-4.40659	45.1324	0.26741	-0.55225	-1.71314	-2.78052	-3.71195
45.1528	0.28367	-1.30297	-2.90749	-4.39631	45.1528	0.24835	-0.55062	-1.70073	-2.78252	-3.69283
45.1732	0.30158	-1.26586	-2.91248	-4.41406	45.1732	0.24411	-0.55116	-1.69854	-2.77221	-3.69625
45.1936	0.28295	-1.28947	-2.91747	-4.40051	45.1936	0.29018	-0.54737	-1.72117	-2.78854	-3.72218
45.214	0.25788	-1.33131	-2.90403	-4.39397	45.214	0.24596	-0.58419	-1.70109	-2.78052	-3.67645
45.2345	0.25573	-1.24494	-2.92207	-4.40565	45.2345	0.25311	-0.55495	-1.72591	-2.78739	-3.70171
45.2549	0.25573	-1.30229	-2.91823	-4.40612	45.2549	0.25999	-0.54954	-1.72701	-2.77622	-3.69829
45.2753	0.31089	-1.32119	-2.92553	-4.41312	45.2753	0.24305	-0.61234	-1.72153	-2.79599	-3.71809
45.2957	0.28009	-1.28138	-2.8975	-4.40425	45.2957	0.2412	-0.54737	-1.70985	-2.78739	-3.70102
45.3161	0.22636	-1.28003	-2.92207	-4.39724	45.3161	0.22928	-0.55116	-1.73066	-2.76791	-3.70512
45.3365	0.21848	-1.28745	-2.90672	-4.3893	45.3365	0.23061	-0.57282	-1.74343	-2.80659	-3.71195
45.3569	0.23926	-1.34008	-2.92975	-4.40752	45.3569	0.26344	-0.53059	-1.72153	-2.78481	-3.71331
45.3774	0.28367	-1.28205	-2.90979	-4.40285	45.3774	0.24437	-0.56037	-1.71241	-2.80372	-3.71468
45.3978	0.25143	-1.30432	-2.9263	-4.40005	45.3978	0.24623	-0.57661	-1.72263	-2.79398	-3.71877
45.4182	0.23209	-1.32659	-2.92054	-4.43461	45.4182	0.23087	-0.54792	-1.72555	-2.77364	-3.71945
45.4386	0.27507	-1.28475	-2.92399	-4.39444	45.4386	0.27641	-0.57715	-1.71752	-2.81089	-3.70444
45.459	0.23424	-1.32861	-2.91132	-4.41639	45.459	0.24623	-0.56687	-1.72591	-2.79628	-3.69215
45.4794	0.23352	-1.31039	-2.93013	-4.4248	45.4794	0.25364	-0.58365	-1.72409	-2.77593	-3.72014
45.4999	0.2851	-1.30972	-2.92322	-4.40332	45.4999	0.26953	-0.55929	-1.7219	-2.7788	-3.71058
45.5203	0.26003	-1.30837	-2.92322	-4.39491	45.5203	0.25841	-0.54304	-1.71898	-2.80057	-3.7058
45.5407	0.23711	-1.34008	-2.90787	-4.40705	45.5407	0.24596	-0.53167	-1.72555	-2.77736	-3.72491
45.5611	0.23711	-1.31174	-2.92131	-4.40939	45.5611	0.23617	-0.56795	-1.73759	-2.79284	-3.75358
45.5815	0.29513	-1.31377	-2.93129	-4.39397	45.5815	0.25285	-0.57336	-1.72299	-2.80516	-3.7413
45.6019	0.24642	-1.29015	-2.90864	-4.38136	45.6019	0.22558	-0.57823	-1.74343	-2.80516	-3.72696
45.6224	0.23997	-1.30432	-2.91631	-4.41312	45.6224	0.24596	-0.55387	-1.73723	-2.82264	-3.71536
45.6428	0.2192	-1.31579	-2.91977	-4.4178	45.6428	0.24649	-0.58202	-1.73905	-2.80057	-3.7215
45.6632	0.23424	-1.30634	-2.93205	-4.39818	45.6632	0.2404	-0.5647	-1.75365	-2.80172	-3.73379
45.6836	0.23209	-1.30027	-2.92015	-4.4234	45.6836	0.22584	-0.5739	-1.71606	-2.79685	-3.73584
45.704	0.23711	-1.34615	-2.91555	-4.39958	45.704	0.22743	-0.57445	-1.74088	-2.78395	-3.74812
45.7244	0.2543	-1.30499	-2.91747	-4.40051	45.7244	0.2367	-0.59339	-1.73394	-2.7914	-3.7413
45.7448	0.2457	-1.28205	-2.91094	-4.41359	45.7448	0.24543	-0.55279	-1.7365	-2.81146	-3.72969
45.7653	0.23281	-1.31916	-2.91478	-4.39117	45.7653	0.24279	-0.60476	-1.73321	-2.80287	-3.71263
45.7857	0.23854	-1.31039	-2.92706	-4.39958	45.7857	0.22002	-0.59123	-1.74708	-2.81748	-3.7686
45.8061	0.29011	-1.2996	-2.9263	-4.42527	45.8061	0.26635	-0.57661	-1.73431	-2.78854	-3.71741
45.8265	0.26648	-1.31916	-2.9048	-4.40845	45.8265	0.22716	-0.5739	-1.74489	-2.81519	-3.72423
45.8469	0.21705	-1.30972	-2.92476	-4.3893	45.8469	0.22822	-0.60097	-1.73723	-2.81232	-3.72423
45.8674	0.26003	-1.30904	-2.90096	-4.42527	45.8674	0.24199	-0.59231	-1.75255	-2.81318	-3.73652
45.8878	0.24355	-1.32794	-2.91056	-4.40378	45.8878	0.20175	-0.57986	-1.71606	-2.80372	-3.77952
45.9082	0.26719	-1.30364	-2.92514	-4.40939	45.9082	0.22796	-0.56037	-1.76058	-2.81375	-3.72287
45.9286	0.24284	-1.2915	-2.92015	-4.41266	45.9286	0.23961	-0.62967	-1.75109	-2.80229	-3.7529
45.949	0.2414	-1.29757	-2.91132	-4.40145	45.949	0.22849	-0.6248	-1.74854	-2.81032	-3.74539
45.9694	0.22923	-1.31444	-2.91823	-4.39631	45.9694	0.24967	-0.61289	-1.75511	-2.80831	-3.74676
45.9898	0.24713	-1.32996	-2.91785	-4.40986	45.9898	0.23749	-0.60747	-1.78029	-2.82235	-3.74471
46.0103	0.26576	-1.32051	-2.91708	-4.4262	46.0103	0.23008	-0.60097	-1.75876	-2.82034	-3.7256
46.0307	0.26719	-1.33063	-2.92015	-4.41826	46.0307	0.22637	-0.61992	-1.7427	-2.82092	-3.74471
46.0511	0.2894	-1.33401	-2.90211	-4.41453	46.0511	0.24093	-0.60855	-1.75839	-2.80888	-3.73857
46.0715	0.24713	-1.33131	-2.93397	-4.40612	46.0715	0.22478	-0.5896	-1.76423	-2.80974	-3.71331
46.0919	0.2457	-1.32321	-2.91939	-4.41546	46.0919	0.22187	-0.61884	-1.73029	-2.79685	-3.73925
46.1123	0.25573	-1.32726	-2.92169	-4.40845	46.1123	0.24173	-0.58798	-1.74124	-2.81662	-3.73857
46.1328	0.25788	-1.32119	-2.91747	-4.40238	46.1328	0.2171	-0.59773	-1.76387	-2.79513	-3.75154
46.1532	0.23711	-1.30837	-2.92284	-4.4248	46.1532	0.21181	-0.61938	-1.74599	-2.81032	-3.77065
46.1736	0.26504	-1.31916	-2.93052	-4.42153	46.1736	0.2359	-0.57228	-1.75328	-2.80888	-3.78157
46.194	0.27077	-1.33468	-2.91631	-4.41499	46.194	0.22716	-0.61776	-1.75693	-2.80201	-3.74198
46.2144	0.25645	-1.30567	-2.92246	-4.40845	46.2144	0.21446	-0.58798	-1.77409	-2.81576	-3.76314
46.2348	0.22779	-1.32726	-2.90211	-4.41312	46.2348	0.22743	-0.61451	-1.77883	-2.81347	-3.76451
46.2553	0.27149	-1.33401	-2.92591	-4.40705	46.2553	0.22293	-0.61451	-1.75328	-2.81289	-3.74608
46.2757	0.27221	-1.33536	-2.92668	-4.40518	46.2757	0.2089	-0.61992	-1.77628	-2.80172	-3.77474
46.2961	0.29728	-1.31781	-2.91324	-4.41266	46.2961	0.20413	-0.59231	-1.76496	-2.8063	-3.73857
46.3165	0.25931	-1.33536	-2.93167	-4.42714	46.3165	0.23617	-0.6248	-1.76861	-2.81032	-3.75085
46.3369	0.25716	-1.33468	-2.9167	-4.40285	46.3369	0.20334	-0.61397	-1.78029	-2.82006	-3.75495
46.3573	0.23926	-1.34278	-2.92246	-4.42106	46.3573	0.21604	-0.59394	-1.76971	-2.81805	-3.75904
46.3777	0.27364	-1.32794	-2.92514	-4.40472	46.3777	0.21657	-0.5896	-1.77774	-2.83181	-3.78294
46.3982	0.26146	-1.35358	-2.91171	-4.41079	46.3982	0.23908	-0.61613	-1.74891	-2.83209	-3.76792
46.4186	0.2765	-1.33401	-2.93551	-4.40939	46.4186	0.22769	-0.5869	-1.75876	-2.8106	-3.77201
46.439	0.22421	-1.36032	-2.92898	-4.42387	46.439	0.2134	-0.58094	-1.77409	-2.82149	-3.77474
46.4594	0.20702	-1.34143	-2.94357	-4.41733	46.4594	0.23908	-0.59339	-1.77701	-2.81862	-3.75563
46.4798	0.23352	-1.33333	-2.92898	-4.41733	46.4798	0.22955	-0.63346	-1.76533	-2.80573	-3.75017
46.5003	0.21705	-1.35493	-2.91401	-4.43741	46.5003	0.23087	-0.65674	-1.76277	-2.82493	-3.77338
46.5207	0.23639	-1.30229	-2.91785	-4.42293	46.5207	0.23511	-0.63454	-1.7792	-2.82378	-3.77884
46.5411	0.25645	-1.31781	-2.92399	-4.41312	46.5411	0.22372	-0.62967	-1.77555	-2.83266	-3.757
46.5615	0.24355	-1.32456	-2.92514	-4.43368	46.5615	0.21975	-0.60152	-1.78759	-2.82693	-3.77406
46.5819	0.25072	-1.32591	-2.92169	-4.41966	46.5819	0.2412	-0.60639	-1.76898	-2.8149	-3.76519
46.6023	0.22994	-1.33536	-2.91555	-4.43041	46.6023	0.20995	-0.60531	-1.77591	-2.83009	-3.7372
46.6228	0.2457	-1.30702	-2.93205	-4.41266	46.6228	0.20572	-0.59773	-1.76022	-2.81547	-3.73925
46.6432	0.23066	-1.31444	-2.92399	-4.41966	46.6432	0.21313	-0.61343	-1.76277	-2.82722	-3.76519
46.6636	0.22851	-1.33873	-2.92284	-4.41126	46.6636	0.21446	-0.634	-1.77591	-2.82837	-3.79932
46.684	0.21347	-1.31849	-2.92207	-4.4206	46.684	0.2171	-0.63346	-1.76971	-2.83209	-3.79249
46.7044	0.23854	-1.31714	-2.92668	-4.42293	46.7044	0.24702	-0.63508	-1.7865	-2.8192	-3.77679
46.7248	0.24499	-1.29825	-2.92591	-4.42153	46.7248	0.21419	-0.6183	-1.78577	-2.83668	-3.7802
46.7452	0.20272	-1.32928	-2.92745	-4.42387	46.7452	0.21022	-0.63833	-1.76788	-2.82607	-3.73174
46.7657	0.21562	-1.34548	-2.94127	-4.41686	46.7657	0.19328	-0.65133	-1.78942	-2.82321	-3.76177
46.7861	0.2543	-1.33333	-2.92706	-4.41686	46.7861	0.23775	-0.61397	-1.76423	-2.82607	-3.75904
46.8065	0.22636	-1.34143	-2.93743	-4.4276	46.8065	0.21578	-0.64321	-1.78467	-2.82378	-3.77201
46.8269	0.25	-1.31174	-2.92745	-4.41639	46.8269	0.22002	-0.62588	-1.75219	-2.83352	-3.77406
46.8473	0.23997	-1.31444	-2.919	-4.42387	46.8473	0.23458	-0.63996	-1.79599	-2.81662	-3.76382
46.8677	0.21991	-1.3475	-2.94818	-4.41312	46.8677	0.22028	-0.66378	-1.79124	-2.83467	-3.76724
46.8882	0.23567	-1.31984	-2.93589	-4.41639	46.8882	0.22081	-0.647	-1.80182	-2.83438	-3.76177
46.9086	0.23711	-1.32794	-2.93321	-4.42574	46.9086	0.22505	-0.63292	-1.77409	-2.83811	-3.77747
46.929	0.21848	-1.33806	-2.92745	-4.41546	46.929	0.21949	-0.62642	-1.8073	-2.84527	-3.79181
46.9494	0.24212	-1.30634	-2.92937	-4.4262	46.9494	0.2126	-0.64591	-1.7927	-2.83639	-3.76382
46.9698	0.24499	-1.32928	-2.92246	-4.41172	46.9698	0.20572	-0.66161	-1.76496	-2.84585	-3.74608
46.9902	0.21991	-1.33266	-2.91977	-4.4234	46.9902	0.21234	-0.65674	-1.78504	-2.83639	-3.77884
47.0106	0.2149	-1.32861	-2.93205	-4.41453	47.0106	0.19354	-0.62534	-1.79234	-2.8404	-3.74061
47.0311	0.25931	-1.33873	-2.91324	-4.41546	47.0311	0.2081	-0.61559	-1.76971	-2.84871	-3.77611
47.0515	0.21777	-1.31781	-2.9309	-4.42527	47.0515	0.19963	-0.63508	-1.79416	-2.84842	-3.75563
47.0719	0.23424	-1.32861	-2.93129	-4.4192	47.0719	0.2171	-0.64429	-1.80073	-2.83782	-3.78771
47.0923	0.22493	-1.32186	-2.90787	-4.41873	47.0923	0.20492	-0.62317	-1.79088	-2.84355	-3.78157
47.1127	0.20201	-1.36437	-2.91862	-4.42433	47.1127	0.20069	-0.63563	-1.79927	-2.84871	-3.76655
47.1332	0.23209	-1.30904	-2.92476	-4.41126	47.1332	0.21234	-0.62047	-1.7927	-2.8404	-3.77474
47.1536	0.22851	-1.32524	-2.919	-4.41873	47.1536	0.22743	-0.65349	-1.78321	-2.83152	-3.79249
47.174	0.2192	-1.30972	-2.91056	-4.42574	47.174	0.20678	-0.67894	-1.78066	-2.84928	-3.75563
47.1944	0.25143	-1.31242	-2.93244	-4.41826	47.1944	0.22558	-0.65782	-1.78431	-2.84499	-3.7843
47.2148	0.21991	-1.32928	-2.93321	-4.4206	47.2148	0.20678	-0.64429	-1.77555	-2.84499	-3.78703
47.2352	0.22636	-1.31714	-2.93628	-4.42901	47.2352	0.19195	-0.6497	-1.79088	-2.84298	-3.78976
47.2557	0.20057	-1.33266	-2.92553	-4.42947	47.2557	0.1991	-0.64158	-1.79234	-2.83725	-3.77065
47.2761	0.22851	-1.33401	-2.94127	-4.44068	47.2761	0.20704	-0.64483	-1.80657	-2.84957	-3.7959
47.2965	0.22636	-1.34345	-2.94165	-4.39771	47.2965	0.21551	-0.67786	-1.81241	-2.85014	-3.75358
47.3169	0.22206	-1.33063	-2.91401	-4.42247	47.3169	0.2224	-0.67082	-1.7927	-2.84699	-3.76997
47.3373	0.21203	-1.3502	-2.93052	-4.43741	47.3373	0.23193	-0.60476	-1.79891	-2.8447	-3.80341
47.3577	0.24499	-1.33873	-2.92668	-4.422	47.3577	0.2081	-0.65945	-1.80584	-2.84155	-3.75154
47.3781	0.26003	-1.32659	-2.9309	-4.4234	47.3781	0.19116	-0.67298	-1.79197	-2.84126	-3.79113
47.3986	0.2457	-1.32861	-2.94242	-4.43321	47.3986	0.20943	-0.59664	-1.76788	-2.84842	-3.78771
47.419	0.22994	-1.36977	-2.93436	-4.43227	47.419	0.1848	-0.67894	-1.80474	-2.84327	-3.77133
47.4394	0.19986	-1.35223	-2.93321	-4.41593	47.4394	0.2367	-0.6719	-1.78139	-2.84699	-3.79044
47.4598	0.25143	-1.34008	-2.91862	-4.42387	47.4598	0.21922	-0.65079	-1.80985	-2.84298	-3.79113
47.4802	0.21132	-1.33468	-2.93589	-4.4206	47.4802	0.19513	-0.67948	-1.79672	-2.84269	-3.7802
47.5006	0.24212	-1.34885	-2.92553	-4.43461	47.5006	0.19672	-0.66324	-1.78832	-2.85645	-3.8157
47.5211	0.22493	-1.34143	-2.91823	-4.4206	47.5211	0.19222	-0.67082	-1.78978	-2.83381	-3.79932
47.5415	0.22779	-1.32119	-2.94242	-4.41499	47.5415	0.19116	-0.64916	-1.80766	-2.84269	-3.81775
47.5619	0.23209	-1.32186	-2.91555	-4.41499	47.5619	0.20148	-0.62967	-1.79343	-2.85473	-3.76519
47.5823	0.24355	-1.3556	-2.93704	-4.41966	47.5823	0.21499	-0.64916	-1.78504	-2.83066	-3.78771
47.6027	0.19413	-1.34885	-2.93474	-4.43321	47.6027	0.17818	-0.64754	-1.78942	-2.86246	-3.8
47.6231	0.20344	-1.32456	-2.92821	-4.43181	47.6231	0.19301	-0.63671	-1.78102	-2.84728	-3.79249
47.6435	0.23926	-1.34345	-2.93704	-4.41826	47.6435	0.19116	-0.64429	-1.7854	-2.84871	-3.79795
47.664	0.22278	-1.31984	-2.94434	-4.43087	47.664	0.19989	-0.63075	-1.79526	-2.85244	-3.79317
47.6844	0.21418	-1.33468	-2.92514	-4.42106	47.6844	0.19831	-0.68219	-1.81022	-2.83897	-3.76792
47.7048	0.24427	-1.33603	-2.92207	-4.42574	47.7048	0.21234	-0.63508	-1.7792	-2.83582	-3.79863
47.7252	0.20917	-1.33131	-2.92668	-4.42527	47.7252	0.18163	-0.67569	-1.82044	-2.84871	-3.82935
47.7456	0.2235	-1.35628	-2.9405	-4.41453	47.7456	0.20069	-0.6719	-1.79672	-2.83725	-3.79454
47.766	0.2106	-1.34413	-2.92322	-4.42013	47.766	0.21551	-0.67407	-1.8	-2.84699	-3.77816
47.7865	0.24642	-1.32928	-2.93474	-4.4248	47.7865	0.19116	-0.65349	-1.82007	-2.8616	-3.8041
47.8069	0.23209	-1.34076	-2.92898	-4.42293	47.8069	0.19725	-0.65566	-1.79562	-2.85186	-3.8
47.8273	0.26146	-1.361	-2.93244	-4.40939	47.8273	0.22319	-0.65403	-1.80438	-2.85158	-3.77201
47.8477	0.21347	-1.32321	-2.95125	-4.41826	47.8477	0.18983	-0.67298	-1.78978	-2.84384	-3.83345
47.8681	0.21132	-1.36302	-2.93743	-4.43508	47.8681	0.20995	-0.71197	-1.81241	-2.85903	-3.78771
47.8886	0.23209	-1.34076	-2.92975	-4.41686	47.8886	0.21763	-0.63508	-1.80766	-2.86447	-3.77133
47.909	0.24785	-1.35425	-2.93551	-4.42013	47.909	0.20228	-0.66594	-1.80949	-2.84327	-3.80273
47.9294	0.23711	-1.33536	-2.93167	-4.42807	47.9294	0.1893	-0.67569	-1.81095	-2.85788	-3.8
47.9498	0.22851	-1.35965	-2.95317	-4.41359	47.9498	0.20228	-0.70439	-1.80219	-2.83095	-3.79386
47.9702	0.25072	-1.34413	-2.93436	-4.42527	47.9702	0.18639	-0.67677	-1.80365	-2.84585	-3.78567
47.9906	0.23066	-1.3664	-2.93781	-4.4262	47.9906	0.20545	-0.66973	-1.80219	-2.8404	-3.8
48.011	0.23639	-1.32456	-2.93704	-4.41639	48.011	0.19539	-0.66649	-1.80219	-2.84871	-3.78771
48.0315	0.24928	-1.32659	-2.92207	-4.42714	48.0315	0.21154	-0.65512	-1.80985	-2.85014	-3.81024
48.0519	0.24069	-1.33873	-2.94357	-4.42153	48.0519	0.2089	-0.647	-1.80657	-2.82923	-3.78703
48.0723	0.19484	-1.33401	-2.93244	-4.41873	48.0723	0.21022	-0.66865	-1.80109	-2.84585	-3.77952
48.0927	0.23066	-1.36505	-2.94549	-4.4262	48.0927	0.1938	-0.69356	-1.81131	-2.85587	-3.82799
48.1131	0.20487	-1.37314	-2.94472	-4.42247	48.1131	0.19275	-0.70384	-1.79781	-2.84441	-3.81638
48.1335	0.20415	-1.34953	-2.94395	-4.42574	48.1335	0.19116	-0.6719	-1.79526	-2.85559	-3.79454
48.154	0.23567	-1.34278	-2.94127	-4.41172	48.154	0.19592	-0.68327	-1.82372	-2.86218	-3.78908
48.1744	0.24785	-1.35762	-2.92514	-4.42947	48.1744	0.1991	-0.68327	-1.81496	-2.86218	-3.80273
48.1948	0.20917	-1.33873	-2.91209	-4.43321	48.1948	0.2036	-0.63292	-1.78869	-2.85473	-3.79044
48.2152	0.2149	-1.3448	-2.92821	-4.43368	48.2152	0.20466	-0.66594	-1.82336	-2.86246	-3.79249
48.2356	0.23424	-1.3691	-2.93935	-4.41406	48.2356	0.18666	-0.72009	-1.79781	-2.85616	-3.8041
48.256	0.23424	-1.35358	-2.95202	-4.44021	48.256	0.21313	-0.66811	-1.7927	-2.85301	-3.8
48.2764	0.21777	-1.36302	-2.94779	-4.42994	48.2764	0.20466	-0.68977	-1.79635	-2.84871	-3.78908
48.2969	0.23424	-1.32659	-2.92361	-4.42433	48.2969	0.21446	-0.68544	-1.8073	-2.85358	-3.80751
48.3173	0.25	-1.31511	-2.93013	-4.41406	48.3173	0.2036	-0.67136	-1.82117	-2.84327	-3.7843
48.3377	0.26504	-1.34953	-2.94357	-4.42433	48.3377	0.23167	-0.66161	-1.8135	-2.84957	-3.78635
48.3581	0.20344	-1.35358	-2.93205	-4.43414	48.3581	0.19116	-0.68273	-1.80438	-2.86046	-3.81229
48.3785	0.23066	-1.31781	-2.92092	-4.41639	48.3785	0.22531	-0.7033	-1.81642	-2.85301	-3.78498
48.3989	0.2414	-1.36775	-2.93129	-4.43741	48.3989	0.19169	-0.7098	-1.80073	-2.84986	-3.80819
48.4194	0.22779	-1.37247	-2.93858	-4.44115	48.4194	0.20757	-0.68598	-1.80365	-2.84298	-3.80068
48.4398	0.23209	-1.33536	-2.92898	-4.43041	48.4398	0.22213	-0.66215	-1.80912	-2.86791	-3.79863
48.4602	0.24212	-1.36302	-2.92514	-4.41219	48.4602	0.21631	-0.67028	-1.82847	-2.86246	-3.80683
48.4806	0.23424	-1.34278	-2.93167	-4.43881	48.4806	0.20519	-0.67786	-1.82117	-2.8553	-3.79522
48.501	0.26289	-1.34615	-2.93666	-4.41453	48.501	0.20122	-0.67677	-1.81971	-2.85358	-3.79181
48.5215	0.24499	-1.3583	-2.9428	-4.43695	48.5215	0.2171	-0.68435	-1.8292	-2.83438	-3.81638
48.5419	0.2414	-1.33873	-2.92668	-4.42527	48.5419	0.2044	-0.70384	-1.79818	-2.85358	-3.80205
48.5623	0.24928	-1.35155	-2.93205	-4.43134	48.5623	0.20572	-0.68814	-1.79161	-2.85788	-3.82662
48.5827	0.26218	-1.38057	-2.93935	-4.43648	48.5827	0.2126	-0.71034	-1.79781	-2.86447	-3.80068
48.6031	0.2586	-1.34615	-2.93512	-4.43041	48.6031	0.19619	-0.71738	-1.80547	-2.84842	-3.8198
48.6235	0.27364	-1.33333	-2.93205	-4.41966	48.6235	0.21393	-0.7006	-1.80401	-2.85874	-3.83618
48.6439	0.26218	-1.33671	-2.93512	-4.42714	48.6439	0.2081	-0.66703	-1.8365	-2.85129	-3.7843
48.6644	0.27006	-1.3475	-2.93781	-4.422	48.6644	0.21075	-0.70222	-1.8	-2.87851	-3.82048
48.6848	0.29226	-1.3556	-2.93013	-4.41219	48.6848	0.24252	-0.69843	-1.80438	-2.85387	-3.80819
48.7052	0.32092	-1.34885	-2.93359	-4.42667	48.7052	0.22107	-0.67298	-1.81642	-2.84756	-3.82389
48.7256	0.29513	-1.37854	-2.94357	-4.43601	48.7256	0.19539	-0.66432	-1.82847	-2.85874	-3.8314
48.746	0.31232	-1.34885	-2.94319	-4.41499	48.746	0.21949	-0.67894	-1.79161	-2.85845	-3.81229
48.7664	0.29155	-1.35695	-2.92937	-4.4206	48.7664	0.20572	-0.68977	-1.82336	-2.85845	-3.84164
48.7869	0.29943	-1.35425	-2.9309	-4.43554	48.7869	0.19645	-0.70168	-1.8365	-2.8616	-3.81502
48.8073	0.29871	-1.35628	-2.93666	-4.42387	48.8073	0.22372	-0.69464	-1.81204	-2.85387	-3.78771
48.8277	0.29441	-1.36505	-2.94549	-4.41312	48.8277	0.22452	-0.65349	-1.81679	-2.85759	-3.84778
48.8481	0.33023	-1.35695	-2.92975	-4.42714	48.8481	0.23934	-0.68435	-1.82482	-2.86648	-3.79386
48.8685	0.32951	-1.35762	-2.93551	-4.42013	48.8685	0.22372	-0.66486	-1.81387	-2.87049	-3.79249
48.8889	0.3245	-1.35762	-2.93858	-4.42293	48.8889	0.22531	-0.65566	-1.7865	-2.84957	-3.82184
48.9094	0.34742	-1.3637	-2.94127	-4.43087	48.9094	0.2179	-0.6784	-1.83212	-2.85903	-3.8116
48.9298	0.31304	-1.32861	-2.92284	-4.42106	48.9298	0.22055	-0.66811	-1.81861	-2.87106	-3.82594
48.9502	0.34814	-1.35897	-2.93167	-4.44255	48.9502	0.22134	-0.69681	-1.81058	-2.86361	-3.78225
48.9706	0.36318	-1.34953	-2.92514	-4.43414	48.9706	0.22822	-0.73362	-1.82044	-2.87507	-3.80068
48.991	0.3245	-1.36505	-2.94626	-4.40565	48.991	0.22584	-0.67244	-1.82628	-2.85215	-3.80546
49.0114	0.32378	-1.3637	-2.93628	-4.42013	49.0114	0.19566	-0.69789	-1.82007	-2.86619	-3.82799
49.0318	0.3202	-1.31714	-2.92937	-4.43461	49.0318	0.20757	-0.70005	-1.81423	-2.85301	-3.81433
49.0523	0.32593	-1.33536	-2.93858	-4.43508	49.0523	0.25682	-0.65674	-1.81496	-2.85874	-3.80751
49.0727	0.2808	-1.38934	-2.92591	-4.43181	49.0727	0.22002	-0.71251	-1.79891	-2.85845	-3.8157
49.0931	0.29943	-1.38529	-2.94319	-4.43041	49.0931	0.23299	-0.69897	-1.84015	-2.86533	-3.80956
49.1135	0.26289	-1.32659	-2.93321	-4.43181	49.1135	0.23087	-0.70763	-1.83942	-2.86275	-3.8041
49.1339	0.25358	-1.361	-2.9263	-4.44115	49.1339	0.24437	-0.70222	-1.80073	-2.86246	-3.84096
49.1544	0.27006	-1.34615	-2.95086	-4.43041	49.1544	0.21763	-0.74337	-1.83248	-2.88252	-3.78089
49.1748	0.2851	-1.34211	-2.93589	-4.42293	49.1748	0.23272	-0.7098	-1.82336	-2.86246	-3.8
49.1952	0.28582	-1.34345	-2.94319	-4.42293	49.1952	0.24861	-0.72334	-1.82153	-2.87106	-3.84846
49.2156	0.30014	-1.3475	-2.92553	-4.43508	49.2156	0.23643	-0.71521	-1.83102	-2.87851	-3.80614
49.236	0.26504	-1.37517	-2.92821	-4.4206	49.236	0.23511	-0.66919	-1.81971	-2.86533	-3.80137
49.2564	0.22851	-1.33333	-2.94741	-4.42387	49.2564	0.21816	-0.70655	-1.81679	-2.88138	-3.79454
49.2769	0.23352	-1.3691	-2.93589	-4.4248	49.2769	0.23484	-0.69572	-1.81204	-2.85444	-3.81229
49.2973	0.23926	-1.34413	-2.94472	-4.42807	49.2973	0.25841	-0.68868	-1.82299	-2.86189	-3.79795
49.3177	0.21991	-1.361	-2.93474	-4.43134	49.3177	0.23723	-0.68327	-1.83102	-2.86791	-3.81775
49.3381	0.22206	-1.35762	-2.94549	-4.43087	49.3381	0.23034	-0.68435	-1.81898	-2.88367	-3.82389
49.3585	0.22564	-1.36167	-2.95317	-4.44535	49.3585	0.24835	-0.68814	-1.82263	-2.86447	-3.85324
49.3789	0.24642	-1.33941	-2.93858	-4.42901	49.3789	0.2494	-0.70384	-1.82299	-2.86046	-3.82184
49.3993	0.27149	-1.36977	-2.95163	-4.4178	49.3993	0.24411	-0.69464	-1.85292	-2.87249	-3.8198
49.4198	0.23854	-1.35155	-2.93052	-4.42433	49.4198	0.25232	-0.66973	-1.8146	-2.86819	-3.82389
49.4402	0.25716	-1.37449	-2.92553	-4.4262	49.4402	0.25152	-0.71576	-1.82409	-2.86218	-3.8116
49.4606	0.21848	-1.37314	-2.93973	-4.44862	49.4606	0.26503	-0.69897	-1.82117	-2.86676	-3.80546
49.481	0.22063	-1.37045	-2.95048	-4.4192	49.481	0.2682	-0.69789	-1.82737	-2.87536	-3.83345
49.5014	0.22421	-1.34211	-2.94203	-4.42013	49.5014	0.26661	-0.70926	-1.80693	-2.87736	-3.80546
49.5218	0.24427	-1.3637	-2.93013	-4.43835	49.5218	0.24411	-0.70547	-1.83942	-2.86819	-3.81911
49.5423	0.22135	-1.34413	-2.93129	-4.43274	49.5423	0.27959	-0.68544	-1.83394	-2.87106	-3.84096
49.5627	0.22708	-1.35628	-2.92898	-4.422	49.5627	0.24437	-0.72713	-1.84234	-2.87908	-3.8
49.5831	0.20845	-1.37922	-2.92668	-4.422	49.5831	0.27853	-0.70763	-1.8208	-2.88195	-3.8198
49.6035	0.20559	-1.37719	-2.9428	-4.43601	49.6035	0.27879	-0.68219	-1.84088	-2.8765	-3.84164
49.6239	0.21275	-1.35493	-2.92937	-4.43508	49.6239	0.28753	-0.69031	-1.83978	-2.87679	-3.82321
49.6443	0.18481	-1.35695	-2.94664	-4.4206	49.6443	0.28938	-0.71088	-1.83613	-2.87765	-3.82389
49.6647	0.21203	-1.36707	-2.94511	-4.42994	49.6647	0.28197	-0.70763	-1.81642	-2.86304	-3.84437
49.6852	0.2106	-1.3556	-2.93858	-4.44162	49.6852	0.29388	-0.6719	-1.84453	-2.87249	-3.80887
49.7056	0.21203	-1.38394	-2.94549	-4.44115	49.7056	0.28647	-0.71305	-1.83066	-2.86103	-3.84778
49.726	0.20057	-1.35425	-2.93512	-4.43321	49.726	0.28144	-0.69626	-1.82737	-2.86562	-3.82116
49.7464	0.20702	-1.36707	-2.93205	-4.41733	49.7464	0.29997	-0.69139	-1.82117	-2.88338	-3.8314
49.7668	0.17407	-1.34548	-2.93129	-4.43227	49.7668	0.29944	-0.68977	-1.8292	-2.87335	-3.83481
49.7873	0.20272	-1.37112	-2.93896	-4.422	49.7873	0.29494	-0.70547	-1.82044	-2.8702	-3.8
49.8077	0.20272	-1.34818	-2.93359	-4.42293	49.8077	0.31136	-0.74066	-1.82299	-2.89026	-3.84027
49.8281	0.19198	-1.37719	-2.9547	-4.43601	49.8281	0.31798	-0.69356	-1.83285	-2.88567	-3.82184
49.8485	0.1841	-1.37449	-2.94088	-4.42106	49.8485	0.32671	-0.68598	-1.83358	-2.87364	-3.83959
49.8689	0.19986	-1.38731	-2.93628	-4.44068	49.8689	0.34737	-0.67244	-1.82701	-2.87564	-3.80341
49.8893	0.20559	-1.35223	-2.93743	-4.42574	49.8893	0.34604	-0.70439	-1.82774	-2.88367	-3.80956
49.9098	0.19628	-1.361	-2.94549	-4.42947	49.9098	0.32274	-0.74553	-1.82956	-2.87077	-3.82048
49.9302	0.17693	-1.3556	-2.9405	-4.43414	49.9302	0.34445	-0.71846	-1.82226	-2.88625	-3.86553
49.9506	0.19413	-1.361	-2.92706	-4.42947	49.9506	0.31745	-0.71738	-1.82044	-2.86533	-3.84164
49.971	0.20344	-1.37517	-2.9382	-4.43975	49.971	0.36087	-0.70818	-1.84599	-2.86304	-3.82662
49.9914	0.20057	-1.35493	-2.94088	-4.4276	49.9914	0.31798	-0.71521	-1.83358	-2.87364	-3.8314
50.0118	0.22063	-1.36302	-2.93436	-4.43041	50.0118	0.36246	-0.69572	-1.82701	-2.88166	-3.79863
50.0322	0.24427	-1.37517	-2.93896	-4.4262	50.0322	0.34207	-0.73633	-1.83394	-2.86275	-3.80614
50.0527	0.19986	-1.35897	-2.94088	-4.4262	50.0527	0.37649	-0.71576	-1.82336	-2.87393	-3.82321
50.0731	0.17622	-1.361	-2.94357	-4.43181	50.0731	0.34445	-0.7163	-1.82883	-2.87049	-3.82594
50.0935	0.1755	-1.37314	-2.93743	-4.43368	50.0935	0.36246	-0.69626	-1.83467	-2.86046	-3.83481
50.1139	0.19269	-1.3691	-2.93474	-4.43601	50.1139	0.35346	-0.71792	-1.8354	-2.8639	-3.84369
50.1343	0.18266	-1.32996	-2.9428	-4.44115	50.1343	0.36484	-0.7033	-1.80584	-2.86934	-3.83618
50.1547	0.17622	-1.35695	-2.95048	-4.44629	50.1547	0.3847	-0.71576	-1.83066	-2.88481	-3.83413
50.1752	0.18481	-1.34953	-2.94549	-4.43368	50.1752	0.37675	-0.7006	-1.83139	-2.8745	-3.84437
50.1956	0.19842	-1.35088	-2.94472	-4.43554	50.1956	0.34181	-0.71576	-1.83942	-2.88395	-3.84778
50.216	0.20129	-1.35965	-2.93704	-4.44115	50.216	0.34604	-0.66919	-1.82044	-2.89169	-3.85324
50.2364	0.21275	-1.3475	-2.94818	-4.44021	50.2364	0.34922	-0.68381	-1.84088	-2.88424	-3.83413
50.2568	0.20201	-1.36032	-2.93743	-4.45329	50.2568	0.35319	-0.72225	-1.83066	-2.8788	-3.82389
50.2772	0.18266	-1.34683	-2.93129	-4.44956	50.2772	0.35637	-0.7098	-1.84088	-2.88539	-3.81706
50.2976	0.18911	-1.37045	-2.9309	-4.43741	50.2976	0.36908	-0.71251	-1.83577	-2.88023	-3.82799
50.3181	0.18195	-1.3691	-2.94395	-4.43368	50.3181	0.34763	-0.70709	-1.83723	-2.88166	-3.83413
50.3385	0.15043	-1.37045	-2.9382	-4.43835	50.3385	0.34286	-0.68544	-1.82664	-2.87135	-3.83959
50.3589	0.17908	-1.33873	-2.93013	-4.43414	50.3589	0.3291	-0.69789	-1.84416	-2.87278	-3.86894
50.3793	0.16977	-1.3637	-2.93973	-4.4206	50.3793	0.36431	-0.68868	-1.82664	-2.88911	-3.8273
50.3997	0.17335	-1.36235	-2.95317	-4.43274	50.3997	0.37093	-0.72225	-1.84307	-2.88653	-3.83481
50.4201	0.20272	-1.34615	-2.93551	-4.43975	50.4201	0.35504	-0.7006	-1.82409	-2.86074	-3.85324
50.4406	0.16476	-1.3664	-2.93205	-4.43835	50.4406	0.34922	-0.69464	-1.84307	-2.87536	-3.82389
50.461	0.2149	-1.35965	-2.95278	-4.44348	50.461	0.33572	-0.70926	-1.82628	-2.87622	-3.83823
50.4814	0.19771	-1.34885	-2.93589	-4.43134	50.4814	0.32592	-0.71142	-1.83832	-2.88138	-3.83481
50.5018	0.19771	-1.34615	-2.93013	-4.43274	50.5018	0.33572	-0.75582	-1.84927	-2.87564	-3.82594
50.5222	0.16189	-1.37922	-2.92975	-4.41593	50.5222	0.29362	-0.72117	-1.85766	-2.87393	-3.83208
50.5427	0.18195	-1.34818	-2.93551	-4.43554	50.5427	0.31056	-0.71197	-1.84161	-2.86877	-3.81706
50.5631	0.20487	-1.37517	-2.94626	-4.42807	50.5631	0.32142	-0.71305	-1.83978	-2.88052	-3.84846
50.5835	0.18266	-1.36707	-2.94088	-4.42293	50.5835	0.29018	-0.72604	-1.84124	-2.87049	-3.81843
50.6039	0.20774	-1.3556	-2.93551	-4.43041	50.6039	0.30898	-0.71305	-1.84818	-2.87249	-3.81843
50.6243	0.19986	-1.33468	-2.94434	-4.43508	50.6243	0.28779	-0.72604	-1.83905	-2.87994	-3.80887
50.6447	0.1841	-1.3583	-2.94165	-4.42667	50.6447	0.32115	-0.71413	-1.85292	-2.87307	-3.81775
50.6651	0.20487	-1.38124	-2.9428	-4.43087	50.6651	0.26767	-0.73091	-1.84234	-2.87106	-3.82799
50.6856	0.18338	-1.36505	-2.93704	-4.43648	50.6856	0.28885	-0.7347	-1.85328	-2.88023	-3.80956
50.706	0.19699	-1.37112	-2.94127	-4.42807	50.706	0.27747	-0.70439	-1.84599	-2.88223	-3.86143
50.7264	0.15759	-1.37112	-2.94472	-4.44395	50.7264	0.27032	-0.74607	-1.82263	-2.8596	-3.85461
50.7468	0.18911	-1.3664	-2.94971	-4.43414	50.7468	0.2727	-0.73904	-1.84927	-2.88567	-3.83959
50.7672	0.18768	-1.37787	-2.9405	-4.42433	50.7672	0.27191	-0.71034	-1.8427	-2.88625	-3.83686
50.7876	0.1712	-1.35965	-2.93743	-4.42247	50.7876	0.27747	-0.7412	-1.84818	-2.8745	-3.82321
50.8081	0.17479	-1.36977	-2.94395	-4.42807	50.8081	0.26397	-0.72063	-1.83978	-2.89284	-3.85256
50.8285	0.21347	-1.38327	-2.94472	-4.43508	50.8285	0.2494	-0.74174	-1.8354	-2.87794	-3.83618
50.8489	0.19126	-1.36707	-2.94664	-4.44582	50.8489	0.23802	-0.74012	-1.84015	-2.87278	-3.84983
50.8693	0.17693	-1.3664	-2.93321	-4.44348	50.8693	0.24993	-0.70114	-1.86533	-2.86648	-3.83208
50.8897	0.1841	-1.36167	-2.95125	-4.43928	50.8897	0.25549	-0.7098	-1.84964	-2.87708	-3.8198
50.9101	0.19771	-1.3556	-2.93896	-4.43414	50.9101	0.24517	-0.70709	-1.84526	-2.87307	-3.83208
50.9305	0.19054	-1.37787	-2.94626	-4.43928	50.9305	0.22902	-0.75041	-1.82993	-2.87335	-3.85939
50.951	0.18481	-1.361	-2.93359	-4.44535	50.951	0.25443	-0.73362	-1.85182	-2.86791	-3.82116
50.9714	0.2063	-1.35965	-2.94127	-4.43788	50.9714	0.23378	-0.7163	-1.84526	-2.86877	-3.843
50.9918	0.16977	-1.36302	-2.93512	-4.43321	50.9918	0.22955	-0.72225	-1.82956	-2.88797	-3.8314
51.0122	0.17479	-1.33603	-2.95086	-4.43508	51.0122	0.19672	-0.732	-1.82956	-2.88138	-3.85256
51.0326	0.17908	-1.36032	-2.94626	-4.4192	51.0326	0.2089	-0.72875	-1.83431	-2.87908	-3.81502
51.053	0.18123	-1.3529	-2.94894	-4.43461	51.053	0.22055	-0.69843	-1.82591	-2.86848	-3.81502
51.0735	0.18123	-1.38394	-2.93244	-4.44629	51.0735	0.22107	-0.74283	-1.85328	-2.89112	-3.82594
51.0939	0.19914	-1.36437	-2.95317	-4.43087	51.0939	0.20863	-0.7163	-1.84781	-2.8937	-3.86894
51.1143	0.18768	-1.33738	-2.92668	-4.42433	51.1143	0.21022	-0.71955	-1.85219	-2.87393	-3.85256
51.1347	0.1884	-1.34953	-2.94664	-4.42994	51.1347	0.1991	-0.73362	-1.85182	-2.8788	-3.85392
51.1551	0.21347	-1.40486	-2.94664	-4.42807	51.1551	0.20995	-0.73037	-1.8292	-2.87679	-3.82526
51.1756	0.14971	-1.35897	-2.93935	-4.43835	51.1756	0.22584	-0.71142	-1.83431	-2.88682	-3.86143
51.196	0.1884	-1.33738	-2.95969	-4.42854	51.196	0.19751	-0.76448	-1.84964	-2.88138	-3.82867
51.2164	0.16547	-1.36032	-2.9501	-4.4248	51.2164	0.21869	-0.73795	-1.84197	-2.87679	-3.86007
51.2368	0.19914	-1.36707	-2.95202	-4.42387	51.2368	0.19592	-0.75636	-1.82555	-2.88195	-3.843
51.2572	0.19054	-1.37449	-2.94818	-4.43368	51.2572	0.18507	-0.76123	-1.84051	-2.88768	-3.86553
51.2776	0.19413	-1.39204	-2.95624	-4.42901	51.2776	0.20492	-0.71738	-1.84015	-2.87421	-3.85461
51.2981	0.19771	-1.38731	-2.94472	-4.44208	51.2981	0.19328	-0.74228	-1.83942	-2.86963	-3.82526
51.3185	0.1884	-1.34076	-2.94165	-4.43788	51.3185	0.2036	-0.74174	-1.8219	-2.88567	-3.82321
51.3389	0.17407	-1.35223	-2.95393	-4.42247	51.3389	0.21604	-0.71142	-1.83321	-2.86991	-3.83549
51.3593	0.19914	-1.35425	-2.95547	-4.43461	51.3593	0.19328	-0.72442	-1.83285	-2.86246	-3.81775
51.3797	0.18481	-1.36167	-2.95701	-4.43975	51.3797	0.19433	-0.72929	-1.83759	-2.88797	-3.83959
51.4001	0.18338	-1.35425	-2.94012	-4.43975	51.4001	0.22055	-0.73633	-1.82591	-2.85616	-3.83618
51.4205	0.17837	-1.36505	-2.94395	-4.43928	51.4205	0.21207	-0.719	-1.82956	-2.86848	-3.83891
51.441	0.1533	-1.35425	-2.93628	-4.44021	51.441	0.20175	-0.74174	-1.84015	-2.87736	-3.84027
51.4614	0.1798	-1.35358	-2.95202	-4.41733	51.4614	0.20519	-0.72171	-1.8365	-2.86504	-3.83276
51.4818	0.19484	-1.34818	-2.94088	-4.43368	51.4818	0.21048	-0.74283	-1.84672	-2.8788	-3.83891
51.5022	0.19699	-1.37922	-2.93896	-4.44862	51.5022	0.1803	-0.70005	-1.85328	-2.87708	-3.83413
51.5226	0.1712	-1.36572	-2.94549	-4.43227	51.5226	0.20307	-0.73525	-1.8365	-2.86562	-3.84027
51.543	0.22278	-1.37517	-2.94664	-4.44348	51.543	0.1893	-0.74012	-1.82336	-2.88797	-3.82867
51.5635	0.17765	-1.37314	-2.93359	-4.42714	51.5635	0.19301	-0.74716	-1.83066	-2.86074	-3.84846
51.5839	0.18983	-1.37179	-2.93244	-4.4248	51.5839	0.19989	-0.71197	-1.83394	-2.86648	-3.82457
51.6043	0.19771	-1.35965	-2.94933	-4.44302	51.6043	0.18798	-0.73795	-1.86204	-2.86361	-3.84437
51.6247	0.16905	-1.36775	-2.95854	-4.43321	51.6247	0.18851	-0.7347	-1.86168	-2.87135	-3.84573
51.6451	0.19771	-1.34278	-2.92783	-4.42106	51.6451	0.18666	-0.74662	-1.82883	-2.86074	-3.81843
51.6655	0.1884	-1.35695	-2.94472	-4.41406	51.6655	0.18824	-0.73525	-1.82993	-2.88195	-3.85666
51.6859	0.19484	-1.3583	-2.94664	-4.4276	51.6859	0.18851	-0.7098	-1.85073	-2.86934	-3.82662
51.7064	0.19628	-1.3502	-2.94472	-4.41079	51.7064	0.20837	-0.72063	-1.8354	-2.89628	-3.8157
51.7268	0.21275	-1.36977	-2.95125	-4.45002	51.7268	0.19592	-0.71034	-1.83394	-2.87135	-3.82116
51.7472	0.1712	-1.34548	-2.94856	-4.43227	51.7472	0.1856	-0.73308	-1.83394	-2.87536	-3.84096
51.7676	0.16476	-1.34211	-2.94971	-4.43134	51.7676	0.17924	-0.69247	-1.83394	-2.8639	-3.81843
51.788	0.16691	-1.35965	-2.94472	-4.43087	51.788	0.1893	-0.73037	-1.82774	-2.87564	-3.8273
51.8085	0.15831	-1.34615	-2.95662	-4.42293	51.8085	0.1713	-0.73525	-1.81788	-2.88883	-3.82457
51.8289	0.1755	-1.34413	-2.94395	-4.43695	51.8289	0.17474	-0.72767	-1.84015	-2.86676	-3.84096
51.8493	0.14971	-1.36775	-2.94626	-4.43508	51.8493	0.19539	-0.71738	-1.83577	-2.87221	-3.82457
51.8697	0.19771	-1.36505	-2.95086	-4.42527	51.8697	0.18004	-0.74986	-1.83285	-2.88223	-3.84778
51.8901	0.15115	-1.34345	-2.95547	-4.43508	51.8901	0.17342	-0.72388	-1.82555	-2.8447	-3.82184
51.9105	0.17479	-1.33738	-2.93896	-4.42947	51.9105	0.18904	-0.72225	-1.83066	-2.87507	-3.82799
51.931	0.1884	-1.38327	-2.93935	-4.44582	51.931	0.18745	-0.75311	-1.84854	-2.87421	-3.82935
51.9514	0.20272	-1.3664	-2.94511	-4.44535	51.9514	0.18824	-0.72279	-1.82299	-2.86132	-3.8157
51.9718	0.18338	-1.35965	-2.93589	-4.43274	51.9718	0.17792	-0.7255	-1.84489	-2.88911	-3.83003
51.9922	0.16691	-1.33671	-2.93781	-4.44021	51.9922	0.1758	-0.7255	-1.8365	-2.87393	-3.8471
52.0126	0.17264	-1.35425	-2.93551	-4.43554	52.0126	0.18666	-0.71846	-1.82701	-2.87221	-3.84232
52.033	0.19413	-1.34143	-2.94511	-4.42714	52.033	0.18692	-0.732	-1.80438	-2.88023	-3.83618
52.0534	0.1755	-1.3637	-2.9524	-4.44021	52.0534	0.16521	-0.74337	-1.83358	-2.87994	-3.83345
52.0739	0.18338	-1.35695	-2.9428	-4.43227	52.0739	0.18904	-0.71251	-1.80584	-2.86991	-3.82867
52.0943	0.16762	-1.3556	-2.94242	-4.44629	52.0943	0.17739	-0.72496	-1.84124	-2.87937	-3.83686
52.1147	0.1798	-1.36572	-2.94779	-4.43788	52.1147	0.18772	-0.72767	-1.82263	-2.88338	-3.84232
52.1351	0.19413	-1.38327	-2.94511	-4.43274	52.1351	0.16759	-0.72821	-1.83723	-2.87421	-3.83891
52.1555	0.17837	-1.36842	-2.93359	-4.43975	52.1555	0.18613	-0.77423	-1.82628	-2.8702	-3.84573
52.1759	0.15831	-1.35762	-2.96276	-4.43835	52.1759	0.19248	-0.73308	-1.8219	-2.88023	-3.83959
52.1964	0.18338	-1.34211	-2.95048	-4.44255	52.1964	0.18268	-0.69085	-1.82044	-2.88195	-3.86553
52.2168	0.17192	-1.33536	-2.9547	-4.44162	52.2168	0.18242	-0.72063	-1.82117	-2.87736	-3.85324
52.2372	0.1841	-1.34211	-2.95202	-4.43928	52.2372	0.18057	-0.75365	-1.83175	-2.8808	-3.80478
52.2576	0.18123	-1.34413	-2.94626	-4.42901	52.2576	0.19433	-0.73904	-1.8438	-2.86791	-3.80137
52.278	0.15616	-1.38327	-2.9428	-4.43741	52.278	0.18454	-0.7412	-1.82153	-2.89083	-3.83823
52.2984	0.15544	-1.34008	-2.9405	-4.43368	52.2984	0.19089	-0.74012	-1.81277	-2.88567	-3.83276
52.3188	0.17693	-1.37449	-2.94127	-4.43741	52.3188	0.18586	-0.72983	-1.8365	-2.87163	-3.86553
52.3393	0.18195	-1.35628	-2.93167	-4.44302	52.3393	0.17686	-0.74878	-1.82117	-2.87135	-3.83618
52.3597	0.17407	-1.38664	-2.94549	-4.45049	52.3597	0.17501	-0.70655	-1.81825	-2.85931	-3.81843
52.3801	0.16046	-1.35628	-2.95202	-4.42574	52.3801	0.16415	-0.73741	-1.81898	-2.86418	-3.84642
52.4005	0.15258	-1.37179	-2.95931	-4.4262	52.4005	0.16044	-0.71521	-1.84453	-2.86361	-3.82184
52.4209	0.19556	-1.3475	-2.94626	-4.43134	52.4209	0.1623	-0.72279	-1.80109	-2.87536	-3.86348
52.4413	0.17622	-1.37247	-2.95278	-4.42153	52.4413	0.18374	-0.71088	-1.82774	-2.85874	-3.82594
52.4618	0.1884	-1.34143	-2.94434	-4.44582	52.4618	0.16336	-0.74932	-1.82226	-2.89312	-3.82184
52.4822	0.18625	-1.36977	-2.93589	-4.43461	52.4822	0.17289	-0.74391	-1.83467	-2.87822	-3.82935
52.5026	0.16404	-1.361	-2.94549	-4.43554	52.5026	0.17845	-0.72334	-1.81095	-2.87479	-3.83549
52.523	0.15831	-1.35155	-2.93589	-4.43881	52.523	0.17183	-0.73308	-1.82628	-2.87307	-3.82184
52.5434	0.1884	-1.35223	-2.96468	-4.42994	52.5434	0.18719	-0.71684	-1.82299	-2.88338	-3.8314
52.5639	0.1798	-1.36842	-2.93052	-4.44395	52.5639	0.18983	-0.74824	-1.81095	-2.8808	-3.82799
52.5843	0.18195	-1.35695	-2.95048	-4.43087	52.5843	0.17977	-0.70439	-1.81971	-2.8788	-3.83959
52.6047	0.16977	-1.35088	-2.94012	-4.43788	52.6047	0.18242	-0.69572	-1.83212	-2.86848	-3.81433
52.6251	0.18123	-1.36977	-2.93743	-4.43741	52.6251	0.17395	-0.72713	-1.80985	-2.86848	-3.80819
52.6455	0.18195	-1.37787	-2.93743	-4.43601	52.6455	0.18666	-0.74607	-1.80912	-2.87421	-3.8116
52.6659	0.13897	-1.37179	-2.94472	-4.43601	52.6659	0.1946	-0.75961	-1.82409	-2.8851	-3.8471
52.6863	0.15258	-1.3637	-2.94741	-4.43368	52.6863	0.17051	-0.70276	-1.82628	-2.87593	-3.82594
52.7068	0.16905	-1.3556	-2.92975	-4.43741	52.7068	0.1848	-0.72767	-1.82518	-2.8765	-3.84642
52.7272	0.1755	-1.36032	-2.93666	-4.41733	52.7272	0.17183	-0.73525	-1.81569	-2.86819	-3.8116
52.7476	0.19484	-1.35628	-2.94741	-4.43554	52.7476	0.17898	-0.73146	-1.80073	-2.86963	-3.82935
52.768	0.16404	-1.34818	-2.94664	-4.42947	52.768	0.17924	-0.72009	-1.82664	-2.86991	-3.83686
52.7884	0.18553	-1.36842	-2.93896	-4.43321	52.7884	0.16124	-0.73037	-1.81387	-2.88252	-3.8157
52.8088	0.18123	-1.35223	-2.94165	-4.42293	52.8088	0.20572	-0.70222	-1.80912	-2.87249	-3.82253
52.8293	0.18625	-1.33468	-2.94472	-4.45096	52.8293	0.18613	-0.69302	-1.80985	-2.85731	-3.82048
52.8497	0.20487	-1.35897	-2.94357	-4.43134	52.8497	0.18163	-0.68381	-1.81168	-2.87966	-3.79181
52.8701	0.17837	-1.3475	-2.94664	-4.41826	52.8701	0.1946	-0.7163	-1.81533	-2.86504	-3.84573
52.8905	0.15115	-1.37247	-2.94088	-4.41639	52.8905	0.16574	-0.69735	-1.78978	-2.87192	-3.83208
52.9109	0.14398	-1.35493	-2.93935	-4.43835	52.9109	0.1758	-0.71305	-1.82044	-2.87622	-3.83413
52.9313	0.17693	-1.33536	-2.93244	-4.43788	52.9313	0.19063	-0.72334	-1.8	-2.8659	-3.81775
52.9517	0.17049	-1.3448	-2.93321	-4.43321	52.9517	0.17871	-0.71359	-1.81058	-2.8616	-3.83686
52.9722	0.20272	-1.34548	-2.94012	-4.43461	52.9722	0.18666	-0.73687	-1.79599	-2.87364	-3.86075
52.9926	0.16691	-1.361	-2.93781	-4.44956	52.9926	0.19354	-0.71359	-1.80657	-2.87937	-3.84164
53.013	0.17837	-1.31242	-2.93589	-4.43881	53.013	0.1991	-0.68598	-1.79088	-2.85501	-3.78976
53.0334	0.19986	-1.37179	-2.93781	-4.43414	53.0334	0.19645	-0.719	-1.80949	-2.86762	-3.83072
53.0538	0.17693	-1.33401	-2.92745	-4.43601	53.0538	0.18692	-0.70655	-1.81314	-2.87708	-3.83003
53.0742	0.17049	-1.29757	-2.94395	-4.42807	53.0742	0.16415	-0.70384	-1.81715	-2.86991	-3.81433
53.0947	0.20774	-1.33333	-2.94127	-4.44021	53.0947	0.18533	-0.7412	-1.80255	-2.851	-3.8198
53.1151	0.18481	-1.33266	-2.93359	-4.4234	53.1151	0.21048	-0.70601	-1.81387	-2.86877	-3.84573
53.1355	0.16476	-1.32119	-2.93743	-4.42433	53.1355	0.17368	-0.72388	-1.80109	-2.86332	-3.85324
53.1559	0.18052	-1.30364	-2.93973	-4.4234	53.1559	0.166	-0.72009	-1.81387	-2.88223	-3.82184
53.1763	0.21132	-1.29487	-2.92706	-4.45189	53.1763	0.19195	-0.67894	-1.81241	-2.86877	-3.8314
53.1968	0.17192	-1.31242	-2.92361	-4.42854	53.1968	0.19539	-0.69518	-1.7938	-2.86447	-3.843
53.2172	0.1841	-1.30634	-2.9263	-4.43227	53.2172	0.17104	-0.72821	-1.78759	-2.87163	-3.8041
53.2376	0.17407	-1.28543	-2.91785	-4.4276	53.2376	0.20545	-0.70818	-1.79124	-2.86819	-3.84437
53.258	0.21347	-1.28947	-2.93244	-4.45002	53.258	0.20466	-0.71088	-1.81168	-2.87163	-3.84778
53.2784	0.16977	-1.28273	-2.92783	-4.43741	53.2784	0.17448	-0.70763	-1.80912	-2.85989	-3.83003
53.2988	0.2063	-1.28543	-2.91017	-4.42574	53.2988	0.18454	-0.71034	-1.80949	-2.86877	-3.84778
53.3192	0.20702	-1.26248	-2.93359	-4.43368	53.3192	0.20678	-0.71467	-1.78978	-2.86562	-3.82116
53.3397	0.16547	-1.29015	-2.92821	-4.43648	53.3397	0.19169	-0.71413	-1.79307	-2.87479	-3.81843
53.3601	0.23496	-1.29285	-2.92361	-4.43695	53.3601	0.17501	-0.69193	-1.80766	-2.85072	-3.82526
53.3805	0.19269	-1.28408	-2.92975	-4.43508	53.3805	0.20598	-0.73146	-1.7854	-2.86132	-3.80205
53.4009	0.19628	-1.28745	-2.92246	-4.43695	53.4009	0.19857	-0.70384	-1.80766	-2.85587	-3.81775
53.4213	0.2106	-1.26113	-2.91478	-4.44208	53.4213	0.20784	-0.71684	-1.80328	-2.8596	-3.8314
53.4417	0.19771	-1.278	-2.92668	-4.43134	53.4417	0.18454	-0.66594	-1.79489	-2.86734	-3.82526
53.4622	0.1755	-1.27733	-2.92399	-4.44582	53.4622	0.19698	-0.73254	-1.82518	-2.86562	-3.80887
53.4826	0.19914	-1.32051	-2.93013	-4.42901	53.4826	0.19486	-0.69789	-1.82044	-2.86246	-3.82935
53.503	0.17765	-1.31714	-2.92246	-4.4248	53.503	0.19751	-0.71088	-1.80365	-2.86046	-3.77679
53.5234	0.17837	-1.31377	-2.94242	-4.42854	53.5234	0.19222	-0.68923	-1.82482	-2.85989	-3.81911
53.5438	0.19269	-1.29757	-2.92975	-4.42106	53.5438	0.20572	-0.67786	-1.79672	-2.87507	-3.81365
53.5642	0.17765	-1.32861	-2.93973	-4.44068	53.5642	0.18772	-0.70709	-1.80292	-2.87221	-3.79932
53.5847	0.18338	-1.34885	-2.92553	-4.42947	53.5847	0.20678	-0.71521	-1.79161	-2.8765	-3.82321
53.6051	0.20702	-1.34143	-2.92937	-4.43041	53.6051	0.20387	-0.7098	-1.80547	-2.86819	-3.83618
53.6255	0.17335	-1.32591	-2.94165	-4.42247	53.6255	0.19989	-0.70168	-1.80365	-2.85903	-3.8198
53.6459	0.2106	-1.33063	-2.93512	-4.43975	53.6459	0.20387	-0.72442	-1.82044	-2.86074	-3.79044
53.6663	0.19126	-1.3502	-2.92591	-4.43975	53.6663	0.17818	-0.68219	-1.77336	-2.85444	-3.79727
53.6867	0.21347	-1.31916	-2.94357	-4.43134	53.6867	0.20545	-0.71576	-1.78248	-2.86103	-3.8041
53.7071	0.18338	-1.33198	-2.94587	-4.422	53.7071	0.19328	-0.67677	-1.79818	-2.84556	-3.80683
53.7276	0.19556	-1.33468	-2.93973	-4.44675	53.7276	0.19592	-0.68489	-1.79416	-2.85788	-3.80956
53.748	0.22135	-1.36775	-2.94242	-4.43741	53.748	0.21022	-0.6941	-1.7865	-2.86648	-3.8
53.7684	0.17693	-1.37045	-2.94779	-4.43554	53.7684	0.20519	-0.73362	-1.80073	-2.84413	-3.77884
53.7888	0.17837	-1.361	-2.94933	-4.43881	53.7888	0.19672	-0.68056	-1.79818	-2.85473	-3.76997
53.8092	0.19198	-1.38731	-2.94549	-4.44208	53.8092	0.20678	-0.67082	-1.80547	-2.85759	-3.77474
53.8297	0.22421	-1.36572	-2.92821	-4.43881	53.8297	0.21604	-0.69247	-1.77883	-2.82751	-3.76177
53.8501	0.17264	-1.37787	-2.94165	-4.44395	53.8501	0.20784	-0.67894	-1.78978	-2.83152	-3.80137
53.8705	0.16977	-1.35223	-2.94012	-4.44208	53.8705	0.20307	-0.66757	-1.75949	-2.8467	-3.74608
53.8909	0.2063	-1.36235	-2.94127	-4.42807	53.8909	0.20228	-0.66649	-1.77591	-2.84986	-3.76655
53.9113	0.1884	-1.35358	-2.93321	-4.43087	53.9113	0.22187	-0.64591	-1.78248	-2.8298	-3.76382
53.9317	0.19842	-1.37449	-2.94702	-4.43368	53.9317	0.22425	-0.65403	-1.77482	-2.83524	-3.72218
53.9521	0.14327	-1.38057	-2.94165	-4.42527	53.9521	0.21287	-0.6497	-1.78102	-2.84011	-3.74881
53.9726	0.18123	-1.3502	-2.95393	-4.44302	53.9726	0.24517	-0.67298	-1.75584	-2.82665	-3.73652
53.993	0.16762	-1.37584	-2.92937	-4.44162	53.993	0.2637	-0.61072	-1.7427	-2.81519	-3.72014
54.0134	0.18696	-1.35762	-2.93704	-4.4262	54.0134	0.25735	-0.61289	-1.7208	-2.81777	-3.73311
54.0338	0.15688	-1.34008	-2.93244	-4.42994	54.0338	0.28382	-0.61776	-1.72336	-2.82521	-3.72833
54.0542	0.19126	-1.35965	-2.93896	-4.42247	54.0542	0.26741	-0.60206	-1.71898	-2.81605	-3.75495
54.0746	0.19126	-1.3529	-2.93474	-4.43695	54.0746	0.2502	-0.63508	-1.7427	-2.80946	-3.74266
54.0951	0.18195	-1.36167	-2.95048	-4.41686	54.0951	0.24596	-0.61072	-1.70474	-2.80258	-3.75085
54.1155	0.15544	-1.33941	-2.94702	-4.43835	54.1155	0.26026	-0.61505	-1.71131	-2.80401	-3.75631
54.1359	0.17335	-1.35223	-2.94549	-4.44675	54.1359	0.2359	-0.61343	-1.6927	-2.82464	-3.75358
54.1563	0.12822	-1.37247	-2.95317	-4.42714	54.1563	0.25655	-0.58744	-1.72007	-2.8043	-3.7727
54.1767	0.14327	-1.33536	-2.92284	-4.41826	54.1767	0.24967	-0.62263	-1.72482	-2.82264	-3.78089
54.1971	0.12966	-1.38259	-2.94472	-4.42994	54.1971	0.24782	-0.63075	-1.73285	-2.83381	-3.82321
54.2176	0.16547	-1.36775	-2.94971	-4.43134	54.2176	0.2449	-0.62371	-1.73832	-2.81862	-3.79454
54.238	0.14756	-1.35897	-2.95662	-4.42433	54.238	0.24331	-0.65512	-1.7281	-2.82378	-3.81229
54.2584	0.15544	-1.38731	-2.93512	-4.422	54.2584	0.2216	-0.65457	-1.72956	-2.83009	-3.83208
54.2788	0.16547	-1.36505	-2.92975	-4.43928	54.2788	0.2089	-0.65349	-1.75912	-2.8341	-3.7959
54.2992	0.20057	-1.37112	-2.93474	-4.44395	54.2992	0.22372	-0.66107	-1.7573	-2.84241	-3.83549
54.3196	0.15974	-1.3691	-2.93359	-4.43087	54.3196	0.21022	-0.66324	-1.7719	-2.83266	-3.82321
54.34	0.16977	-1.35358	-2.94242	-4.43881	54.34	0.20995	-0.66811	-1.77628	-2.86705	-3.8314
54.3605	0.17335	-1.37179	-2.92706	-4.43695	54.3605	0.19619	-0.70926	-1.78467	-2.84155	-3.85256
54.3809	0.1361	-1.3691	-2.93935	-4.41639	54.3809	0.18639	-0.72442	-1.8062	-2.86819	-3.81638
54.4013	0.16189	-1.3637	-2.93397	-4.42994	54.4013	0.18057	-0.73362	-1.80912	-2.85874	-3.84232
54.4217	0.18768	-1.37517	-2.93896	-4.42106	54.4217	0.17289	-0.73687	-1.80766	-2.85043	-3.85666
54.4421	0.16261	-1.38529	-2.94741	-4.42527	54.4421	0.17554	-0.74824	-1.82883	-2.86819	-3.87099
54.4626	0.16117	-1.36842	-2.95048	-4.42247	54.4626	0.1758	-0.73416	-1.86204	-2.87221	-3.84027
54.483	0.16905	-1.35965	-2.93512	-4.43554	54.483	0.1766	-0.7634	-1.82518	-2.88653	-3.8587
54.5034	0.17908	-1.37922	-2.94664	-4.42013	54.5034	0.17712	-0.74283	-1.83613	-2.87966	-3.83959
54.5238	0.16189	-1.39136	-2.9428	-4.41172	54.5238	0.18666	-0.74066	-1.84161	-2.87765	-3.85461
54.5442	0.18123	-1.3475	-2.93589	-4.42013	54.5442	0.14959	-0.76665	-1.81825	-2.88481	-3.85119
54.5646	0.15115	-1.35088	-2.94242	-4.40799	54.5646	0.17421	-0.76611	-1.82664	-2.88223	-3.86212
54.585	0.15544	-1.3664	-2.94779	-4.43227	54.585	0.16468	-0.7791	-1.85073	-2.87307	-3.85597
54.6055	0.15903	-1.38596	-2.94127	-4.40378	54.6055	0.1615	-0.72063	-1.84781	-2.90745	-3.84778
54.6259	0.1755	-1.37787	-2.92169	-4.41546	54.6259	0.17209	-0.76611	-1.88358	-2.88968	-3.86758
54.6463	0.12464	-1.37517	-2.94242	-4.41359	54.6463	0.14932	-0.76069	-1.86168	-2.89312	-3.85256
54.6667	0.13682	-1.36775	-2.93896	-4.39865	54.6667	0.14588	-0.77369	-1.84234	-2.88768	-3.89625
54.6871	0.16046	-1.33536	-2.9428	-4.41499	54.6871	0.14562	-0.76665	-1.85073	-2.8788	-3.86143
54.7075	0.14183	-1.36167	-2.93935	-4.41639	54.7075	0.14218	-0.76178	-1.84197	-2.89255	-3.85461
54.728	0.1404	-1.35628	-2.93858	-4.40612	54.728	0.16283	-0.78127	-1.83139	-2.89599	-3.87031
54.7484	0.15903	-1.35762	-2.93436	-4.41499	54.7484	0.14774	-0.78722	-1.8646	-2.89026	-3.87304
54.7688	0.17837	-1.34818	-2.94818	-4.41453	54.7688	0.14006	-0.75744	-1.86861	-2.89112	-3.85324
54.7892	0.19054	-1.36707	-2.94012	-4.40425	54.7892	0.15012	-0.75907	-1.85693	-2.90229	-3.83959
54.8096	0.14327	-1.36032	-2.92169	-4.39678	54.8096	0.13582	-0.79805	-1.8781	-2.90315	-3.84573
54.83	0.16762	-1.3664	-2.94012	-4.39024	54.83	0.139	-0.79913	-1.88029	-2.8808	-3.87031
54.8505	0.19771	-1.33333	-2.91017	-4.40238	54.8505	0.14218	-0.78018	-1.85182	-2.89599	-3.85461
54.8709	0.17335	-1.3691	-2.93129	-4.41873	54.8709	0.14403	-0.76719	-1.85474	-2.90659	-3.88669
54.8913	0.149	-1.37112	-2.92131	-4.40191	54.8913	0.12735	-0.76936	-1.85657	-2.89628	-3.87509
54.9117	0.18983	-1.34143	-2.93129	-4.39304	54.9117	0.15515	-0.7791	-1.84927	-2.89828	-3.8785
54.9321	0.16619	-1.3583	-2.92399	-4.38603	54.9321	0.13715	-0.79643	-1.87591	-2.89943	-3.8785
54.9525	0.14613	-1.35628	-2.9144	-4.3823	54.9525	0.15303	-0.80563	-1.87372	-2.90258	-3.89078
54.9729	0.14756	-1.34683	-2.92322	-4.38463	54.9729	0.13476	-0.7699	-1.85219	-2.90115	-3.8471
54.9934	0.18481	-1.36572	-2.92169	-4.3893	54.9934	0.14324	-0.78993	-1.87591	-2.89971	-3.88259
55.0138	0.16404	-1.39474	-2.92207	-4.39631	55.0138	0.1337	-0.76448	-1.86131	-2.9063	-3.87509
55.0342	0.16691	-1.34615	-2.9167	-4.38043	55.0342	0.14032	-0.77315	-1.85219	-2.90029	-3.89283
55.0546	0.18553	-1.34818	-2.92322	-4.3795	55.0546	0.15356	-0.78181	-1.86241	-2.91032	-3.90171
55.075	0.15258	-1.34615	-2.91363	-4.3865	55.075	0.11914	-0.7856	-1.88686	-2.90344	-3.85461
55.0954	0.14613	-1.36842	-2.91171	-4.3837	55.0954	0.13953	-0.7921	-1.87628	-2.8914	-3.87167
55.1159	0.16547	-1.3637	-2.91862	-4.37156	55.1159	0.1382	-0.78993	-1.87518	-2.90688	-3.87986
55.1363	0.11318	-1.33333	-2.92054	-4.38417	55.1363	0.13794	-0.7726	-1.86898	-2.90802	-3.89898
55.1567	0.17622	-1.36505	-2.9071	-4.39071	55.1567	0.14694	-0.76611	-1.88358	-2.90057	-3.89078
55.1771	0.17335	-1.36302	-2.91555	-4.39631	55.1771	0.14032	-0.81646	-1.87117	-2.90172	-3.89078
55.1975	0.14327	-1.35695	-2.92399	-4.38136	55.1975	0.13715	-0.81538	-1.86861	-2.91347	-3.89215
55.2179	0.17479	-1.36167	-2.92131	-4.40098	55.2179	0.11464	-0.8078	-1.86715	-2.89284	-3.86894
55.2384	0.17908	-1.36572	-2.92438	-4.39958	55.2384	0.12179	-0.79697	-1.87336	-2.9063	-3.8785
55.2588	0.20272	-1.35762	-2.9309	-4.40425	55.2588	0.11146	-0.77748	-1.87117	-2.91375	-3.86075
55.2792	0.16905	-1.37179	-2.9071	-4.40659	55.2792	0.13106	-0.7412	-1.88358	-2.9106	-3.86826
55.2996	0.13897	-1.39136	-2.91631	-4.41219	55.2996	0.12417	-0.77748	-1.88504	-2.90802	-3.87235
55.32	0.16619	-1.37854	-2.91171	-4.40285	55.32	0.11491	-0.79589	-1.87445	-2.91289	-3.87986
55.3404	0.14685	-1.38799	-2.89981	-4.39865	55.3404	0.13741	-0.81917	-1.86606	-2.91003	-3.90239
55.3609	0.17264	-1.38799	-2.92783	-4.39958	55.3609	0.11358	-0.77639	-1.86095	-2.90258	-3.89761
55.3813	0.16905	-1.36775	-2.93743	-4.41546	55.3813	0.12894	-0.81646	-1.8719	-2.91032	-3.88396
55.4017	0.15473	-1.36977	-2.92553	-4.40051	55.4017	0.12311	-0.78289	-1.87883	-2.91719	-3.91331
55.4221	0.17693	-1.35223	-2.93013	-4.41172	55.4221	0.11146	-0.82512	-1.85547	-2.91977	-3.87372
55.4425	0.12966	-1.35965	-2.93244	-4.40238	55.4425	0.14218	-0.83054	-1.89124	-2.9063	-3.87509
55.4629	0.14542	-1.39271	-2.93474	-4.40986	55.4629	0.13503	-0.79534	-1.8719	-2.91032	-3.91195
55.4834	0.17407	-1.38124	-2.92783	-4.39724	55.4834	0.12973	-0.79643	-1.87664	-2.91032	-3.89078
55.5038	0.1755	-1.38057	-2.93666	-4.41686	55.5038	0.12126	-0.81483	-1.87847	-2.90516	-3.91331
55.5242	0.16619	-1.35493	-2.91747	-4.40238	55.5242	0.12497	-0.81808	-1.86204	-2.91461	-3.87304
55.5446	0.15186	-1.38259	-2.92438	-4.40705	55.5446	0.13026	-0.80509	-1.87044	-2.91146	-3.89078
55.565	0.14542	-1.3529	-2.91631	-4.41312	55.565	0.1382	-0.79697	-1.88759	-2.9063	-3.89352
55.5854	0.1798	-1.37179	-2.91593	-4.41686	55.5854	0.12708	-0.81483	-1.85766	-2.90946	-3.88123
55.6058	0.14327	-1.35897	-2.92207	-4.4206	55.6058	0.14191	-0.83703	-1.9073	-2.91576	-3.8901
55.6263	0.17335	-1.36302	-2.91823	-4.41172	55.6263	0.12126	-0.79264	-1.88248	-2.90716	-3.90648
55.6467	0.13037	-1.3502	-2.91516	-4.40332	55.6467	0.12735	-0.82404	-1.88869	-2.90115	-3.93038
55.6671	0.15473	-1.34211	-2.92092	-4.40145	55.6671	0.12205	-0.81321	-1.8781	-2.9043	-3.89147
55.6875	0.1404	-1.3556	-2.91516	-4.40705	55.6875	0.13609	-0.80022	-1.86715	-2.92206	-3.88942
55.7079	0.20272	-1.35762	-2.91363	-4.39164	55.7079	0.12497	-0.79426	-1.86971	-2.91318	-3.89078
55.7283	0.12822	-1.33063	-2.90019	-4.39257	55.7283	0.12894	-0.79968	-1.86971	-2.9086	-3.88737
55.7488	0.16332	-1.35965	-2.91017	-4.39538	55.7488	0.10749	-0.77856	-1.87372	-2.89083	-3.90444
55.7692	0.14971	-1.32794	-2.89213	-4.37716	55.7692	0.12735	-0.81862	-1.86496	-2.9086	-3.89283
55.7896	0.15473	-1.34076	-2.88445	-4.35848	55.7896	0.1067	-0.78939	-1.8781	-2.9043	-3.87986
55.81	0.18338	-1.33198	-2.8929	-4.35427	55.81	0.14218	-0.79751	-1.87555	-2.90802	-3.89625
55.8304	0.1447	-1.34615	-2.86641	-4.33793	55.8304	0.13873	-0.75799	-1.89197	-2.90315	-3.8785
55.8508	0.15831	-1.31916	-2.85873	-4.32952	55.8508	0.121	-0.81321	-1.87117	-2.93352	-3.88464
55.8713	0.17264	-1.31242	-2.86296	-4.33232	55.8713	0.13715	-0.8105	-1.88175	-2.91117	-3.87099
55.8917	0.16117	-1.29352	-2.82649	-4.28982	55.8917	0.11544	-0.79047	-1.88029	-2.90143	-3.87031
55.9121	0.14756	-1.28205	-2.80077	-4.29636	55.9121	0.12364	-0.79426	-1.88248	-2.9086	-3.87577
55.9325	0.15115	-1.27598	-2.78925	-4.31457	55.9325	0.12603	-0.77694	-1.87628	-2.93095	-3.88669
55.9529	0.15401	-1.2753	-2.79386	-4.31037	55.9529	0.11623	-0.81267	-1.88102	-2.89914	-3.90102
55.9733	0.16404	-1.30499	-2.81459	-4.3468	55.9733	0.1292	-0.80292	-1.88212	-2.90716	-3.93242
55.9938	0.16691	-1.2969	-2.79923	-4.3412	55.9938	0.12073	-0.81375	-1.87372	-2.92378	-3.90648
56.0142	0.12393	-1.29622	-2.80384	-4.3482	56.0142	0.11861	-0.79643	-1.8865	-2.90602	-3.90102
56.0346	0.13754	-1.30027	-2.81996	-4.35194	56.0346	0.11385	-0.81862	-1.89307	-2.91117	-3.89966
56.055	0.13968	-1.29825	-2.82802	-4.34727	56.055	0.11755	-0.82404	-1.88139	-2.92579	-3.89283
56.0754	0.14542	-1.2888	-2.83493	-4.3468	56.0754	0.11808	-0.81483	-1.88577	-2.90917	-3.89693
56.0958	0.14398	-1.30769	-2.84223	-4.36875	56.0958	0.12047	-0.79697	-1.87445	-2.92292	-3.92491
56.1163	0.13181	-1.33941	-2.85221	-4.37249	56.1163	0.12523	-0.78993	-1.86131	-2.91289	-3.91877
56.1367	0.14828	-1.30364	-2.85489	-4.38557	56.1367	0.11861	-0.817	-1.88796	-2.92178	-3.89215
56.1571	0.14183	-1.33198	-2.88253	-4.3851	56.1571	0.13503	-0.817	-1.88978	-2.91519	-3.89625
56.1775	0.15831	-1.33063	-2.89098	-4.3865	56.1775	0.10564	-0.817	-1.88139	-2.91232	-3.90171
56.1979	0.17693	-1.32726	-2.87179	-4.39771	56.1979	0.11464	-0.78452	-1.8646	-2.90229	-3.91195
56.2183	0.15974	-1.32996	-2.89251	-4.39678	56.2183	0.13291	-0.80347	-1.88686	-2.90917	-3.89147
56.2388	0.15616	-1.33806	-2.90288	-4.41966	56.2388	0.11199	-0.80292	-1.8854	-2.91519	-3.90375
56.2592	0.14327	-1.35223	-2.9025	-4.40191	56.2592	0.12179	-0.81808	-1.86642	-2.91032	-3.91741
56.2796	0.11318	-1.3637	-2.9025	-4.40565	56.2796	0.13159	-0.80401	-1.8781	-2.92837	-3.90512
56.3	0.13682	-1.37787	-2.91401	-4.43227	56.3	0.11279	-0.82079	-1.88759	-2.92292	-3.92014
56.3204	0.14613	-1.33198	-2.92092	-4.4276	56.3204	0.11808	-0.81754	-1.85693	-2.92149	-3.90648
56.3408	0.14828	-1.3637	-2.91478	-4.422	56.3408	0.10008	-0.82187	-1.89015	-2.9043	-3.90307
56.3612	0.14542	-1.37112	-2.93129	-4.41499	56.3612	0.10511	-0.79264	-1.88978	-2.90974	-3.89556
56.3817	0.13897	-1.3529	-2.93129	-4.42994	56.3817	0.11623	-0.81159	-1.87409	-2.9106	-3.90512
56.4021	0.12464	-1.36977	-2.94357	-4.42714	56.4021	0.11808	-0.79805	-1.88321	-2.91948	-3.91945
56.4225	0.14327	-1.35088	-2.93474	-4.42013	56.4225	0.12179	-0.79047	-1.91204	-2.91948	-3.88328
56.4429	0.16261	-1.36707	-2.9263	-4.42994	56.4429	0.11782	-0.85273	-1.88504	-2.93238	-3.90239
56.4633	0.17693	-1.36302	-2.94549	-4.4248	56.4633	0.12179	-0.8327	-1.88102	-2.90946	-3.88942
56.4837	0.16189	-1.3691	-2.92898	-4.422	56.4837	0.10114	-0.8078	-1.89489	-2.90716	-3.91604
56.5042	0.13825	-1.37247	-2.92284	-4.42667	56.5042	0.11782	-0.79589	-1.87664	-2.90831	-3.92082
56.5246	0.11533	-1.38259	-2.93359	-4.42574	56.5246	0.11173	-0.85707	-1.87153	-2.91461	-3.92218
56.545	0.12464	-1.38057	-2.93321	-4.42387	56.545	0.10908	-0.80617	-1.87701	-2.92378	-3.91126
56.5654	0.15401	-1.35493	-2.94203	-4.44395	56.5654	0.1247	-0.83433	-1.87591	-2.91547	-3.89078
56.5858	0.15759	-1.39136	-2.94127	-4.44255	56.5858	0.11146	-0.8327	-1.89015	-2.92779	-3.89488
56.6062	0.14971	-1.36707	-2.93129	-4.44442	56.6062	0.10802	-0.79643	-1.90803	-2.90544	-3.89556
56.6267	0.14183	-1.39474	-2.95086	-4.43461	56.6267	0.1157	-0.82891	-1.90766	-2.92006	-3.88532
56.6471	0.15903	-1.38192	-2.94203	-4.43227	56.6471	0.10829	-0.82079	-1.86715	-2.92321	-3.89488
56.6675	0.16332	-1.36977	-2.94549	-4.44489	56.6675	0.11358	-0.80617	-1.88467	-2.92464	-3.89078
56.6879	0.15903	-1.38462	-2.9405	-4.4192	56.6879	0.11994	-0.80563	-1.89745	-2.91748	-3.89693
56.7083	0.12751	-1.36302	-2.93589	-4.41873	56.7083	0.11067	-0.79426	-1.89307	-2.92034	-3.90375
56.7287	0.15473	-1.41565	-2.9382	-4.44909	56.7287	0.10326	-0.81483	-1.89854	-2.92149	-3.89898
56.7492	0.14542	-1.38057	-2.9428	-4.43227	56.7492	0.11808	-0.81971	-1.89088	-2.92378	-3.90307
56.7696	0.15688	-1.41363	-2.94472	-4.43368	56.7696	0.11888	-0.82133	-1.90912	-2.92436	-3.9215
56.79	0.1361	-1.38192	-2.95202	-4.44862	56.79	0.11438	-0.8549	-1.89599	-2.91117	-3.91058
56.8104	0.17264	-1.36707	-2.94702	-4.43274	56.8104	0.11914	-0.81429	-1.88248	-2.92521	-3.90239
56.8308	0.16117	-1.39946	-2.94587	-4.4276	56.8308	0.13423	-0.81483	-1.88686	-2.92894	-3.92014
56.8512	0.1533	-1.40553	-2.93896	-4.42994	56.8512	0.12788	-0.81429	-1.89161	-2.92923	-3.91741
56.8717	0.14613	-1.39609	-2.95163	-4.4276	56.8717	0.10617	-0.82566	-1.90255	-2.90516	-3.90512
56.8921	0.13395	-1.38596	-2.94818	-4.43368	56.8921	0.11782	-0.81917	-1.8938	-2.92092	-3.9215
56.9125	0.18052	-1.38664	-2.95048	-4.44255	56.9125	0.11808	-0.80401	-1.88285	-2.91146	-3.93174
56.9329	0.16261	-1.37247	-2.93666	-4.42293	56.9329	0.11782	-0.79534	-1.89927	-2.91834	-3.90034
56.9533	0.16189	-1.38259	-2.93704	-4.42013	56.9533	0.10326	-0.82729	-1.89854	-2.92235	-3.89556
56.9737	0.15401	-1.38529	-2.94702	-4.43835	56.9737	0.11597	-0.83757	-1.90584	-2.93123	-3.90102
56.9941	0.13467	-1.37517	-2.94894	-4.43508	56.9941	0.12444	-0.85815	-1.9073	-2.91089	-3.93447
57.0146	0.1533	-1.36572	-2.93628	-4.42667	57.0146	0.13	-0.85815	-1.9073	-2.90688	-3.90717
57.035	0.13897	-1.37922	-2.94779	-4.43788	57.035	0.11252	-0.83162	-1.90292	-2.91862	-3.91195
57.0554	0.1712	-1.39136	-2.94818	-4.43835	57.0554	0.12735	-0.82458	-1.86934	-2.92636	-3.90171
57.0758	0.14183	-1.39744	-2.93704	-4.44021	57.0758	0.11597	-0.82512	-1.89343	-2.91375	-3.92696
57.0962	0.15688	-1.40216	-2.94971	-4.4262	57.0962	0.11438	-0.8327	-1.9062	-2.92034	-3.91604
57.1166	0.16332	-1.37045	-2.94012	-4.422	57.1166	0.14059	-0.84353	-1.90219	-2.91777	-3.89829
57.1371	0.13467	-1.37179	-2.95509	-4.42433	57.1371	0.12285	-0.83162	-1.8927	-2.92206	-3.90102
57.1575	0.14971	-1.35425	-2.94472	-4.42854	57.1575	0.10882	-0.84191	-1.92372	-2.93181	-3.89488
57.1779	0.18195	-1.38529	-2.94012	-4.42153	57.1779	0.09902	-0.86627	-1.91387	-2.9063	-3.92491
57.1983	0.15831	-1.40351	-2.93666	-4.45283	57.1983	0.09055	-0.84353	-1.88759	-2.91576	-3.9256
57.2187	0.12321	-1.41363	-2.95931	-4.44208	57.2187	0.10432	-0.83216	-1.89854	-2.92092	-3.92765
57.2391	0.16691	-1.39406	-2.94088	-4.43461	57.2391	0.10008	-0.81429	-1.88723	-2.91691	-3.89966
57.2596	0.14613	-1.40081	-2.95893	-4.42947	57.2596	0.10961	-0.82187	-1.90292	-2.92579	-3.92287
57.28	0.15401	-1.37787	-2.94702	-4.44956	57.28	0.10988	-0.83757	-1.88248	-2.92693	-3.90307
57.3004	0.1884	-1.40283	-2.94971	-4.44769	57.3004	0.09796	-0.82079	-1.89781	-2.92521	-3.92833
57.3208	0.14112	-1.38596	-2.93628	-4.44535	57.3208	0.11914	-0.83108	-1.9062	-2.92779	-3.90853
57.3412	0.15616	-1.38866	-2.94511	-4.44395	57.3412	0.11279	-0.79805	-1.88686	-2.9192	-3.9099
57.3616	0.14542	-1.37449	-2.95585	-4.44442	57.3616	0.0879	-0.85219	-1.88869	-2.92264	-3.88669
57.3821	0.14255	-1.38799	-2.93551	-4.44582	57.3821	0.11649	-0.82241	-1.90036	-2.92321	-3.91263
57.4025	0.15974	-1.38866	-2.94971	-4.45002	57.4025	0.11332	-0.84136	-1.90912	-2.91576	-3.91331
57.4229	0.17693	-1.39946	-2.94434	-4.45096	57.4229	0.1112	-0.83108	-1.90839	-2.92493	-3.9413
57.4433	0.14255	-1.39676	-2.94971	-4.43368	57.4433	0.12153	-0.8105	-1.90474	-2.92206	-3.93242
57.4637	0.15401	-1.38934	-2.96392	-4.43181	57.4637	0.11649	-0.8392	-1.88394	-2.94011	-3.92423
57.4841	0.14327	-1.38057	-2.9524	-4.45329	57.4841	0.09743	-0.84407	-1.89964	-2.92378	-3.92082
57.5046	0.15186	-1.37517	-2.95624	-4.45329	57.5046	0.11385	-0.85328	-1.89854	-2.91089	-3.93106
57.525	0.16332	-1.41565	-2.96123	-4.44395	57.525	0.11146	-0.82999	-1.89489	-2.92321	-3.93106
57.5454	0.14828	-1.41161	-2.95893	-4.44021	57.5454	0.10061	-0.82999	-1.89343	-2.94212	-3.91331
57.5658	0.14398	-1.40081	-2.95816	-4.44629	57.5658	0.13715	-0.84245	-1.89088	-2.93324	-3.93311
57.5862	0.13968	-1.3529	-2.94664	-4.44442	57.5862	0.10643	-0.84191	-1.8865	-2.93467	-3.90512
57.6066	0.17765	-1.38259	-2.94741	-4.44535	57.6066	0.10326	-0.85598	-1.91898	-2.93496	-3.90853
57.627	0.15688	-1.38124	-2.95202	-4.45142	57.627	0.10882	-0.86248	-1.90146	-2.92865	-3.91331
57.6475	0.17622	-1.40081	-2.95854	-4.43554	57.6475	0.09081	-0.80726	-1.90839	-2.93152	-3.92628
57.6679	0.16117	-1.39001	-2.95739	-4.43648	57.6679	0.09611	-0.8235	-1.89453	-2.91576	-3.92355
57.6883	0.17479	-1.38529	-2.94971	-4.44442	57.6883	0.10379	-0.85165	-1.90036	-2.9235	-3.93106
57.7087	0.16261	-1.40756	-2.9547	-4.45096	57.7087	0.09664	-0.82025	-1.89964	-2.92264	-3.92287
57.7291	0.16977	-1.39676	-2.95585	-4.43695	57.7291	0.11279	-0.85003	-1.89672	-2.92923	-3.91604
57.7495	0.1841	-1.40486	-2.96699	-4.44956	57.7495	0.10326	-0.84732	-1.91022	-2.93009	-3.91877
57.77	0.19198	-1.40756	-2.95355	-4.45283	57.77	0.09796	-0.86735	-1.90912	-2.93582	-3.91672
57.7904	0.1755	-1.39136	-2.95125	-4.44535	57.7904	0.09823	-0.84136	-1.9062	-2.92665	-3.88669
57.8108	0.18983	-1.39339	-2.9643	-4.44675	57.8108	0.12285	-0.84678	-1.88066	-2.92808	-3.92901
57.8312	0.18052	-1.39136	-2.95701	-4.43134	57.8312	0.11544	-0.83757	-1.91277	-2.92006	-3.92082
57.8516	0.16691	-1.39879	-2.95278	-4.45469	57.8516	0.11385	-0.84353	-1.89234	-2.91547	-3.90512
57.872	0.19413	-1.36775	-2.95509	-4.45563	57.872	0.10564	-0.84407	-1.89672	-2.92178	-3.92014
57.8925	0.2063	-1.37314	-2.9547	-4.45376	57.8925	0.1059	-0.79155	-1.90985	-2.93352	-3.91126
57.9129	0.15473	-1.38394	-2.95163	-4.43788	57.9129	0.11782	-0.82296	-1.91825	-2.92722	-3.93311
57.9333	0.1884	-1.40013	-2.96046	-4.45002	57.9333	0.12258	-0.82512	-1.90109	-2.93639	-3.91877
57.9537	0.17264	-1.38799	-2.96775	-4.4575	57.9537	0.09055	-0.83108	-1.89818	-2.92751	-3.90102
57.9741	0.17479	-1.38866	-2.95662	-4.44769	57.9741	0.1112	-0.8457	-1.9073	-2.92636	-3.93242
57.9945	0.17622	-1.37517	-2.95432	-4.43414	57.9945	0.10432	-0.8484	-1.9146	-2.92378	-3.91058
58.015	0.19413	-1.40283	-2.9524	-4.44675	58.015	0.1014	-0.83649	-1.91971	-2.92607	-3.90444
58.0354	0.16547	-1.37719	-2.9524	-4.44675	58.0354	0.10643	-0.85328	-1.89307	-2.92521	-3.93038
58.0558	0.2063	-1.41565	-2.95393	-4.43975	58.0558	0.11041	-0.84245	-1.89051	-2.92264	-3.89829
58.0762	0.19628	-1.40553	-2.95086	-4.43041	58.0762	0.10882	-0.82999	-1.89635	-2.9255	-3.92355
58.0966	0.22493	-1.38259	-2.9524	-4.45796	58.0966	0.09902	-0.83595	-1.91058	-2.91891	-3.91126
58.117	0.20559	-1.39406	-2.95585	-4.42574	58.117	0.09161	-0.85598	-1.89453	-2.93295	-3.91672
58.1375	0.2149	-1.40283	-2.95432	-4.44115	58.1375	0.08234	-0.82187	-1.90474	-2.9212	-3.92901
58.1579	0.18911	-1.40958	-2.95969	-4.44395	58.1579	0.08499	-0.86248	-1.90219	-2.92837	-3.90717
58.1783	0.17908	-1.39001	-2.95432	-4.44909	58.1783	0.10617	-0.83378	-1.89635	-2.949	-3.92014
58.1987	0.18266	-1.38462	-2.94626	-4.43881	58.1987	0.10617	-0.85382	-1.9	-2.93582	-3.89761
58.2191	0.19914	-1.38934	-2.95777	-4.44021	58.2191	0.11173	-0.81483	-1.91861	-2.92436	-3.92423
58.2395	0.21562	-1.37247	-2.94319	-4.43508	58.2395	0.10246	-0.83108	-1.91423	-2.93926	-3.93652
58.26	0.20272	-1.39609	-2.9501	-4.44629	58.26	0.09637	-0.82891	-1.9073	-2.91834	-3.91195
58.2804	0.18052	-1.41228	-2.962	-4.43601	58.2804	0.08896	-0.83703	-1.91971	-2.92579	-3.91195
58.3008	0.20201	-1.37989	-2.96008	-4.44395	58.3008	0.10167	-0.85057	-1.89672	-2.91404	-3.93311
58.3212	0.20989	-1.37314	-2.95202	-4.43975	58.3212	0.09929	-0.8235	-1.90766	-2.9255	-3.91809
58.3416	0.19269	-1.39069	-2.95701	-4.44816	58.3416	0.09399	-0.86194	-1.88431	-2.93352	-3.92696
58.362	0.17192	-1.37854	-2.9501	-4.43181	58.362	0.12338	-0.84136	-1.91131	-2.93696	-3.90785
58.3824	0.18553	-1.38866	-2.95777	-4.45329	58.3824	0.11914	-0.88793	-1.90182	-2.92636	-3.9058
58.4029	0.17765	-1.41093	-2.95777	-4.43975	58.4029	0.09955	-0.85598	-1.91241	-2.93095	-3.9413
58.4233	0.16117	-1.39811	-2.93935	-4.45843	58.4233	0.11041	-0.8327	-1.90584	-2.92923	-3.91399
58.4437	0.1712	-1.39744	-2.95393	-4.44489	58.4437	0.11173	-0.83433	-1.90474	-2.93897	-3.89829
58.4641	0.18696	-1.36842	-2.9643	-4.45703	58.4641	0.11729	-0.83487	-1.91131	-2.93639	-3.92491
58.4845	0.15544	-1.38394	-2.95547	-4.44862	58.4845	0.11411	-0.8549	-1.90401	-2.93983	-3.86621
58.5049	0.15258	-1.41363	-2.95624	-4.44302	58.5049	0.09796	-0.8549	-1.9073	-2.94413	-3.92765
58.5254	0.15831	-1.39946	-2.95163	-4.43041	58.5254	0.13106	-0.83649	-1.92409	-2.92751	-3.91126
58.5458	0.14542	-1.4197	-2.9524	-4.45469	58.5458	0.1022	-0.82945	-1.9062	-2.92722	-3.92423
58.5662	0.16547	-1.39406	-2.95739	-4.44862	58.5662	0.08578	-0.83541	-1.91022	-2.93123	-3.9372
58.5866	0.16691	-1.39339	-2.95624	-4.44722	58.5866	0.09929	-0.8392	-1.9208	-2.92751	-3.91468
58.607	0.149	-1.41026	-2.95086	-4.44956	58.607	0.09584	-0.85003	-1.89453	-2.9235	-3.92901
58.6274	0.13754	-1.38934	-2.95432	-4.44302	58.6274	0.1014	-0.81538	-1.8865	-2.94527	-3.92423
58.6479	0.14327	-1.38934	-2.96084	-4.44115	58.6479	0.10061	-0.85761	-1.90365	-2.93696	-3.91877
58.6683	0.14112	-1.39406	-2.95432	-4.44535	58.6683	0.11438	-0.83162	-1.90839	-2.92493	-3.90444
58.6887	0.17622	-1.41633	-2.96622	-4.44208	58.6887	0.08605	-0.86519	-1.90292	-2.92264	-3.9256
58.7091	0.14828	-1.40688	-2.95278	-4.43881	58.7091	0.10564	-0.83541	-1.91277	-2.91777	-3.89352
58.7295	0.18768	-1.37922	-2.94779	-4.44582	58.7295	0.10352	-0.84515	-1.90073	-2.92464	-3.90512
58.7499	0.1361	-1.40756	-2.9524	-4.44582	58.7499	0.08684	-0.86898	-1.90839	-2.94585	-3.90102
58.7704	0.16619	-1.38259	-2.94818	-4.43461	58.7704	0.09002	-0.86465	-1.90803	-2.93524	-3.92218
58.7908	0.15186	-1.40013	-2.95509	-4.44956	58.7908	0.11358	-0.82187	-1.91752	-2.93095	-3.91263
58.8112	0.13897	-1.41903	-2.9547	-4.44722	58.8112	0.09849	-0.85273	-1.9292	-2.93467	-3.89761
58.8316	0.13252	-1.40553	-2.96008	-4.43554	58.8316	0.10299	-0.82079	-1.9146	-2.93381	-3.91877
58.852	0.16476	-1.39946	-2.94549	-4.43321	58.852	0.12126	-0.83974	-1.90766	-2.92378	-3.93379
58.8724	0.16977	-1.40891	-2.94549	-4.44769	58.8724	0.08711	-0.85977	-1.91277	-2.92321	-3.90717
58.8929	0.16117	-1.39879	-2.95969	-4.44021	58.8929	0.09134	-0.8457	-1.91679	-2.93668	-3.91331
58.9133	0.18338	-1.40958	-2.95969	-4.44722	58.9133	0.09981	-0.85057	-1.91131	-2.92407	-3.91809
58.9337	0.12822	-1.39744	-2.9524	-4.43928	58.9337	0.08525	-0.81808	-1.90547	-2.93037	-3.90102
58.9541	0.14756	-1.37922	-2.96353	-4.45376	58.9541	0.10087	-0.84515	-1.90657	-2.93553	-3.95085
58.9745	0.14183	-1.39541	-2.96161	-4.44862	58.9745	0.11491	-0.85382	-1.90292	-2.92808	-3.93925
58.9949	0.15544	-1.41633	-2.94434	-4.44956	58.9949	0.10749	-0.82566	-1.92518	-2.92894	-3.93242
59.0153	0.16404	-1.39474	-2.95624	-4.42901	59.0153	0.10855	-0.86844	-1.91058	-2.94642	-3.91809
59.0358	0.16189	-1.38124	-2.97198	-4.45843	59.0358	0.09478	-0.84461	-1.9062	-2.93238	-3.90648
59.0562	0.12966	-1.37854	-2.97582	-4.44302	59.0562	0.10034	-0.84624	-1.90365	-2.93668	-3.94198
59.0766	0.13324	-1.39811	-2.95509	-4.45096	59.0766	0.09161	-0.85165	-1.92007	-2.93095	-3.89352
59.097	0.14613	-1.41363	-2.95355	-4.43928	59.097	0.10511	-0.85057	-1.91934	-2.92521	-3.9529
59.1174	0.16404	-1.41296	-2.95854	-4.43928	59.1174	0.11305	-0.85219	-1.92226	-2.9384	-3.89488
59.1378	0.15043	-1.41363	-2.95355	-4.42901	59.1378	0.08764	-0.85652	-1.90328	-2.93868	-3.93242
59.1583	0.15831	-1.40418	-2.95048	-4.46964	59.1583	0.10379	-0.86086	-1.90876	-2.91375	-3.9215
59.1787	0.14398	-1.38529	-2.94165	-4.45049	59.1787	0.10167	-0.8549	-1.91387	-2.94269	-3.91945
59.1991	0.17622	-1.40351	-2.96008	-4.43975	59.1991	0.09028	-0.86627	-1.90109	-2.92579	-3.91058
59.2195	0.16476	-1.41026	-2.95509	-4.44769	59.2195	0.10802	-0.84082	-1.9062	-2.92636	-3.93174
59.2399	0.1361	-1.39946	-2.96814	-4.44395	59.2399	0.11226	-0.84299	-1.90693	-2.92808	-3.92833
59.2603	0.16189	-1.43185	-2.95547	-4.45189	59.2603	0.1157	-0.8549	-1.90365	-2.92493	-3.92218
59.2808	0.14542	-1.39541	-2.94702	-4.44021	59.2808	0.09558	-0.85761	-1.89161	-2.93725	-3.94744
59.3012	0.16404	-1.39744	-2.96238	-4.43414	59.3012	0.11332	-0.83324	-1.92883	-2.92779	-3.91877
59.3216	0.15544	-1.38124	-2.95624	-4.4575	59.3216	0.08393	-0.85057	-1.90292	-2.93152	-3.91741
59.342	0.14112	-1.37787	-2.96929	-4.43695	59.342	0.1014	-0.85165	-1.90438	-2.93381	-3.93584
59.3624	0.13539	-1.42308	-2.9547	-4.43835	59.3624	0.1014	-0.86356	-1.91058	-2.93438	-3.94266
59.3828	0.11963	-1.39946	-2.95893	-4.46123	59.3828	0.09002	-0.85977	-1.90803	-2.92006	-3.91468
59.4032	0.11318	-1.39271	-2.96161	-4.44862	59.4032	0.12311	-0.83378	-1.92591	-2.93295	-3.93515
59.4237	0.13467	-1.38529	-2.96699	-4.44348	59.4237	0.09425	-0.86302	-1.92518	-2.92923	-3.91809
59.4441	0.14685	-1.40621	-2.95931	-4.44442	59.4441	0.10352	-0.84624	-1.92628	-2.94269	-3.90717
59.4645	0.15544	-1.39541	-2.95432	-4.43087	59.4645	0.08446	-0.86735	-1.9135	-2.94556	-3.94539
59.4849	0.14542	-1.42375	-2.95739	-4.44255	59.4849	0.08658	-0.8836	-1.9219	-2.92865	-3.9413
59.5053	0.1361	-1.40283	-2.95585	-4.45189	59.5053	0.09187	-0.85652	-1.91496	-2.9447	-3.93652
59.5258	0.14828	-1.4143	-2.95585	-4.44769	59.5258	0.09876	-0.83541	-1.90438	-2.94298	-3.9372
59.5462	0.14685	-1.39271	-2.95585	-4.44675	59.5462	0.10617	-0.85003	-1.89562	-2.93926	-3.92969
59.5666	0.13897	-1.40418	-2.96315	-4.44582	59.5666	0.10061	-0.86194	-1.91168	-2.92722	-3.93106
59.587	0.1447	-1.40351	-2.95202	-4.44675	59.587	0.10643	-0.85815	-1.90949	-2.9361	-3.91672
59.6074	0.14542	-1.39946	-2.95278	-4.44255	59.6074	0.08208	-0.86248	-1.91533	-2.94097	-3.91399
59.6278	0.12822	-1.39744	-2.96084	-4.44956	59.6278	0.1022	-0.8771	-1.91131	-2.93582	-3.92014
59.6482	0.14971	-1.40688	-2.95048	-4.44115	59.6482	0.09055	-0.85003	-1.92263	-2.94986	-3.92628
59.6687	0.13109	-1.40891	-2.95125	-4.45096	59.6687	0.10617	-0.89226	-1.91423	-2.94928	-3.94266
59.6891	0.16476	-1.40688	-2.96699	-4.45703	59.6891	0.09664	-0.87547	-1.91569	-2.94069	-3.93379
59.7095	0.12536	-1.39271	-2.95893	-4.45049	59.7095	0.10458	-0.85003	-1.9073	-2.94556	-3.91809
59.7299	0.1139	-1.39879	-2.96084	-4.43695	59.7299	0.08605	-0.83108	-1.89635	-2.93295	-3.92969
59.7503	0.15115	-1.41026	-2.96852	-4.44442	59.7503	0.10696	-0.85544	-1.92226	-2.9404	-3.92423
59.7707	0.14613	-1.39474	-2.96353	-4.44862	59.7707	0.10485	-0.88847	-1.89708	-2.94527	-3.94266
59.7912	0.12822	-1.41498	-2.95662	-4.44208	59.7912	0.08843	-0.84894	-1.90511	-2.93897	-3.92628
59.8116	0.14255	-1.40891	-2.96315	-4.44208	59.8116	0.08817	-0.8549	-1.9354	-2.93467	-3.92082
59.832	0.13968	-1.39744	-2.94127	-4.45329	59.832	0.11517	-0.85707	-1.91898	-2.93897	-3.9215
59.8524	0.11891	-1.40418	-2.95585	-4.44162	59.8524	0.09558	-0.88035	-1.90292	-2.94155	-3.91331
59.8728	0.13252	-1.41903	-2.96545	-4.43835	59.8728	0.13026	-0.8549	-1.92409	-2.94183	-3.92082
59.8932	0.12894	-1.38462	-2.95125	-4.43788	59.8932	0.09002	-0.8549	-1.91168	-2.9533	-3.92901
59.9137	0.16261	-1.4143	-2.95624	-4.45049	59.9137	0.09081	-0.85869	-1.92263	-2.93009	-3.94676
59.9341	0.1447	-1.41903	-2.96315	-4.44582	59.9341	0.09717	-0.85977	-1.92007	-2.92407	-3.91468
59.9545	0.15115	-1.40688	-2.94741	-4.43041	59.9545	0.08843	-0.85869	-1.91898	-2.93266	-3.92287
59.9749	0.12464	-1.40081	-2.94779	-4.44722	59.9749	0.09373	-0.84624	-1.91825	-2.93553	-3.9215
59.9953	0.14112	-1.39136	-2.95585	-4.46544	59.9953	0.08949	-0.83541	-1.9208	-2.94413	-3.92355
60.0157	0.11748	-1.39744	-2.95816	-4.43975	60.0157	0.0924	-0.87926	-1.91679	-2.93238	-3.93379
60.0362	0.12679	-1.40486	-2.96315	-4.4561	60.0362	0.09293	-0.84461	-1.91277	-2.93926	-3.94949
60.0566	0.13754	-1.39676	-2.95624	-4.44348	60.0566	0.09081	-0.87223	-1.91314	-2.93668	-3.91945
60.077	0.13682	-1.40756	-2.96084	-4.44909	60.077	0.10193	-0.83433	-1.89927	-2.92178	-3.90239
60.0974	0.1096	-1.40351	-2.94818	-4.44208	60.0974	0.08366	-0.88143	-1.92445	-2.93926	-3.93857
60.1178	0.16046	-1.39069	-2.95662	-4.44302	60.1178	0.08287	-0.87818	-1.90328	-2.93668	-3.93379
60.1382	0.10673	-1.39271	-2.94818	-4.43181	60.1382	0.09373	-0.84732	-1.91168	-2.93496	-3.94471
60.1587	0.15974	-1.40148	-2.95701	-4.44956	60.1587	0.07784	-0.85977	-1.92263	-2.9384	-3.94949
60.1791	0.12178	-1.40351	-2.9524	-4.45703	60.1791	0.08499	-0.87168	-1.92628	-2.92923	-3.94061
60.1995	0.12751	-1.40216	-2.9643	-4.44115	60.1995	0.08869	-0.85869	-1.92664	-2.92092	-3.92628
60.2199	0.14327	-1.39406	-2.94933	-4.43227	60.2199	0.11067	-0.85165	-1.9073	-2.94556	-3.91536
60.2403	0.12321	-1.417	-2.95777	-4.47431	60.2403	0.08737	-0.85815	-1.92774	-2.93524	-3.94061
60.2607	0.13825	-1.40621	-2.94741	-4.43928	60.2607	0.11252	-0.85165	-1.92153	-2.93524	-3.93106
60.2811	0.09742	-1.39204	-2.96353	-4.42901	60.2811	0.07731	-0.84353	-1.90511	-2.9384	-3.92491
60.3016	0.13539	-1.42105	-2.94357	-4.44208	60.3016	0.08737	-0.84082	-1.91058	-2.94269	-3.91536
60.322	0.13324	-1.39204	-2.96583	-4.43274	60.322	0.10061	-0.85057	-1.90547	-2.93926	-3.92901
60.3424	0.14398	-1.41363	-2.96084	-4.43741	60.3424	0.09267	-0.87439	-1.92153	-2.93496	-3.92014
60.3628	0.13324	-1.41026	-2.94472	-4.43741	60.3628	0.09108	-0.87277	-1.92774	-2.92865	-3.94403
60.3832	0.12822	-1.39001	-2.94971	-4.43554	60.3832	0.08869	-0.89821	-1.89562	-2.94269	-3.95085
60.4036	0.13539	-1.39001	-2.95163	-4.43508	60.4036	0.11199	-0.86086	-1.90292	-2.94527	-3.94198
60.4241	0.12034	-1.39001	-2.93551	-4.41593	60.4241	0.08949	-0.87114	-1.92482	-2.93266	-3.92628
60.4445	0.11748	-1.40283	-2.94357	-4.40799	60.4445	0.08075	-0.85165	-1.89781	-2.94413	-3.93515
60.4649	0.12464	-1.38866	-2.94549	-4.43975	60.4649	0.0834	-0.86952	-1.91642	-2.93324	-3.92082
60.4853	0.14971	-1.40418	-2.94856	-4.43414	60.4853	0.08869	-0.86302	-1.91971	-2.93352	-3.91536
60.5057	0.12249	-1.40486	-2.94894	-4.42293	60.5057	0.09664	-0.86302	-1.91934	-2.93782	-3.95904
60.5261	0.13754	-1.38462	-2.9428	-4.42293	60.5261	0.10034	-0.84732	-1.92044	-2.95415	-3.92696
60.5466	0.13109	-1.38596	-2.94472	-4.42247	60.5466	0.08049	-0.88955	-1.9073	-2.95043	-3.93311
60.567	0.15616	-1.38259	-2.93474	-4.40191	60.567	0.09346	-0.86681	-1.92117	-2.92665	-3.91058
60.5874	0.13682	-1.38731	-2.92821	-4.39865	60.5874	0.09346	-0.84082	-1.91606	-2.94183	-3.91945
60.6078	0.10602	-1.35695	-2.92169	-4.37763	60.6078	0.09664	-0.85598	-1.91825	-2.94413	-3.93379
60.6282	0.17479	-1.37449	-2.90441	-4.37482	60.6282	0.10564	-0.87926	-1.91387	-2.93868	-3.95836
60.6486	0.1096	-1.33603	-2.88599	-4.35661	60.6486	0.09743	-0.87439	-1.90693	-2.93582	-3.93584
60.6691	0.13968	-1.36572	-2.86833	-4.36128	60.6691	0.09028	-0.89767	-1.91533	-2.93725	-3.95085
60.6895	0.14255	-1.3448	-2.86411	-4.37202	60.6895	0.0977	-0.85707	-1.92263	-2.93352	-3.92696
60.7099	0.13968	-1.36842	-2.84491	-4.37996	60.7099	0.09929	-0.86519	-1.90511	-2.95014	-3.94608
60.7303	0.13252	-1.38327	-2.85605	-4.40472	60.7303	0.08499	-0.88414	-1.91898	-2.93582	-3.94266
60.7507	0.17622	-1.3664	-2.87639	-4.41359	60.7507	0.09929	-0.8771	-1.91204	-2.93582	-3.9413
60.7711	0.15759	-1.35425	-2.88637	-4.39024	60.7711	0.11041	-0.86194	-1.91496	-2.93897	-3.92218
60.7916	0.12894	-1.37854	-2.90096	-4.39397	60.7916	0.09055	-0.87114	-1.91752	-2.92378	-3.9372
60.812	0.16691	-1.38731	-2.88868	-4.40378	60.812	0.10485	-0.88143	-1.93175	-2.93954	-3.95085
60.8324	0.13037	-1.35965	-2.88445	-4.40799	60.8324	0.08869	-0.88738	-1.92518	-2.92779	-3.93447
60.8528	0.14971	-1.37112	-2.89367	-4.41546	60.8528	0.09558	-0.8457	-1.91934	-2.93782	-3.92014
60.8732	0.14112	-1.36302	-2.87524	-4.40285	60.8732	0.08975	-0.87277	-1.90803	-2.94126	-3.91126
60.8936	0.11246	-1.38057	-2.9025	-4.41406	60.8936	0.1059	-0.88738	-1.91934	-2.9341	-3.92423
60.9141	0.14255	-1.35965	-2.90633	-4.42433	60.9141	0.08181	-0.86465	-1.92445	-2.95616	-3.93515
60.9345	0.13539	-1.38664	-2.91593	-4.43181	60.9345	0.08949	-0.88143	-1.91131	-2.94556	-3.95904
60.9549	0.14971	-1.39406	-2.93589	-4.41172	60.9549	0.09981	-0.86356	-1.9135	-2.92607	-3.93993
60.9753	0.11963	-1.39339	-2.9309	-4.44068	60.9753	0.08208	-0.86302	-1.92555	-2.95244	-3.9256
60.9957	0.16691	-1.39204	-2.94319	-4.45283	60.9957	0.09108	-0.8327	-1.9281	-2.94241	-3.94403
61.0161	0.13252	-1.38394	-2.93359	-4.46357	61.0161	0.10087	-0.85652	-1.92299	-2.93954	-3.91468
61.0365	0.14685	-1.37854	-2.94472	-4.43648	61.0365	0.08975	-0.86573	-1.92518	-2.93926	-3.94744
61.057	0.11891	-1.39946	-2.94587	-4.43788	61.057	0.08922	-0.85923	-1.90839	-2.9298	-3.94881
61.0774	0.12966	-1.37584	-2.95509	-4.44162	61.0774	0.10193	-0.84136	-1.92956	-2.93181	-3.93857
61.0978	0.13395	-1.41093	-2.95739	-4.44162	61.0978	0.09293	-0.88089	-1.91752	-2.93926	-3.94334
61.1182	0.15759	-1.38259	-2.95278	-4.43181	61.1182	0.09955	-0.88414	-1.91569	-2.94871	-3.95904
61.1386	0.1755	-1.37314	-2.94434	-4.42901	61.1386	0.08896	-0.8863	-1.90839	-2.94642	-3.9529
61.159	0.16547	-1.40756	-2.96276	-4.44395	61.159	0.10511	-0.85923	-1.91022	-2.93696	-3.93515
61.1795	0.16332	-1.41161	-2.96967	-4.44535	61.1795	0.08975	-0.87818	-1.9292	-2.94126	-3.94676
61.1999	0.18338	-1.41161	-2.95086	-4.44909	61.1999	0.08049	-0.87168	-1.91533	-2.94441	-3.93584
61.2203	0.14398	-1.41768	-2.95931	-4.45142	61.2203	0.10061	-0.88251	-1.91715	-2.9361	-3.92901
61.2407	0.18195	-1.39204	-2.95893	-4.43041	61.2407	0.07281	-0.84515	-1.92336	-2.92665	-3.93447
61.2611	0.17622	-1.37719	-2.96084	-4.44115	61.2611	0.09346	-0.85869	-1.92336	-2.94413	-3.92696
61.2815	0.14327	-1.38866	-2.9547	-4.44675	61.2815	0.08128	-0.86627	-1.92007	-2.9192	-3.93379
61.302	0.14971	-1.41026	-2.95854	-4.42807	61.302	0.10564	-0.88197	-1.92628	-2.94126	-3.93106
61.3224	0.1755	-1.38664	-2.9501	-4.4561	61.3224	0.0781	-0.87439	-1.90949	-2.93754	-3.95358
61.3428	0.14756	-1.42645	-2.96084	-4.44115	61.3428	0.11332	-0.88847	-1.91715	-2.94556	-3.95358
61.3632	0.17765	-1.4278	-2.96353	-4.45283	61.3632	0.0924	-0.85707	-1.92482	-2.94269	-3.94676
61.3836	0.20917	-1.41161	-2.94779	-4.45096	61.3836	0.09002	-0.86194	-1.92044	-2.94212	-3.93379
61.404	0.21275	-1.39609	-2.96276	-4.45796	61.404	0.07969	-0.90471	-1.92445	-2.93668	-3.9529
61.4245	0.19771	-1.37449	-2.96699	-4.46544	61.4245	0.08578	-0.87872	-1.91569	-2.94413	-3.93174
61.4449	0.19914	-1.41498	-2.95048	-4.45376	61.4449	0.09743	-0.86898	-1.9219	-2.95616	-3.93857
61.4653	0.2063	-1.40148	-2.9643	-4.45796	61.4653	0.09081	-0.89334	-1.92226	-2.94957	-3.9215
61.4857	0.21777	-1.40013	-2.95432	-4.43648	61.4857	0.07519	-0.88089	-1.90985	-2.93324	-3.93584
61.5061	0.20559	-1.39744	-2.9643	-4.43975	61.5061	0.08949	-0.84894	-1.91898	-2.92894	-3.93311
61.5265	0.20415	-1.38259	-2.96814	-4.4561	61.5265	0.09876	-0.88143	-1.9073	-2.93467	-3.92287
61.547	0.20057	-1.40418	-2.97044	-4.45516	61.547	0.09002	-0.88035	-1.92701	-2.93696	-3.91126
61.5674	0.20487	-1.38934	-2.94511	-4.4575	61.5674	0.08896	-0.87547	-1.91314	-2.93868	-3.93857
61.5878	0.20702	-1.40688	-2.95893	-4.43274	61.5878	0.08922	-0.85273	-1.93212	-2.92722	-3.95427
61.6082	0.19771	-1.39946	-2.95816	-4.42807	61.6082	0.09717	-0.88089	-1.92555	-2.94126	-3.93242
61.6286	0.20344	-1.38799	-2.96468	-4.44442	61.6286	0.09717	-0.87872	-1.92226	-2.951	-3.93925
61.649	0.23639	-1.37989	-2.95624	-4.44722	61.649	0.08234	-0.87602	-1.9135	-2.93954	-3.91945
61.6694	0.20774	-1.41296	-2.96238	-4.44956	61.6694	0.09002	-0.88576	-1.92117	-2.94413	-3.93106
61.6899	0.22063	-1.39204	-2.96276	-4.45376	61.6899	0.08605	-0.85598	-1.9073	-2.949	-3.94061
61.7103	0.19484	-1.41768	-2.95662	-4.45703	61.7103	0.06645	-0.85273	-1.92336	-2.94413	-3.93379
61.7307	0.20057	-1.38057	-2.97044	-4.44535	61.7307	0.09955	-0.88468	-1.93686	-2.93324	-3.94608
61.7511	0.22564	-1.41835	-2.94779	-4.44162	61.7511	0.10696	-0.90038	-1.90803	-2.94384	-3.94608
61.7715	0.20845	-1.37719	-2.94933	-4.46404	61.7715	0.07784	-0.89388	-1.93029	-2.94585	-3.9413
61.7919	0.17407	-1.39946	-2.94395	-4.44582	61.7919	0.08446	-0.85165	-1.93358	-2.93696	-3.95358
61.8124	0.19628	-1.39271	-2.96545	-4.44816	61.8124	0.11014	-0.85977	-1.90255	-2.93467	-3.93788
61.8328	0.19341	-1.42308	-2.95509	-4.46077	61.8328	0.09399	-0.87114	-1.92007	-2.94069	-3.93038
61.8532	0.15831	-1.43455	-2.95317	-4.44489	61.8532	0.08075	-0.86194	-1.92445	-2.94728	-3.9686
61.8736	0.15688	-1.40621	-2.95931	-4.45189	61.8736	0.08817	-0.8771	-1.92847	-2.93209	-3.91945
61.894	0.15401	-1.40081	-2.94856	-4.44816	61.894	0.09478	-0.87818	-1.90912	-2.94986	-3.91331
61.9144	0.14828	-1.39879	-2.95816	-4.45329	61.9144	0.10458	-0.87818	-1.93358	-2.95043	-3.92355
61.9349	0.15759	-1.39204	-2.94971	-4.43881	61.9349	0.0834	-0.87385	-1.91131	-2.94642	-3.93925
61.9553	0.13682	-1.40823	-2.95662	-4.44395	61.9553	0.11067	-0.88089	-1.90985	-2.94413	-3.94334
61.9757	0.13252	-1.39744	-2.96276	-4.45002	61.9757	0.09823	-0.8614	-1.91679	-2.94642	-3.93242
61.9961	0.16046	-1.38731	-2.95086	-4.44395	61.9961	0.09267	-0.8863	-1.90109	-2.93467	-3.93106
62.0165	0.14613	-1.38799	-2.95931	-4.47104	62.0165	0.09584	-0.85165	-1.91387	-2.95301	-3.93925
62.0369	0.15616	-1.39339	-2.96699	-4.45516	62.0369	0.10829	-0.89388	-1.92153	-2.94756	-3.96109
62.0573	0.1404	-1.40216	-2.96468	-4.45049	62.0573	0.09981	-0.86952	-1.90766	-2.93954	-3.94266
62.0778	0.12966	-1.39676	-2.95816	-4.45936	62.0778	0.08711	-0.88414	-1.93577	-2.94126	-3.93652
62.0982	0.11246	-1.41498	-2.96161	-4.44348	62.0982	0.07572	-0.85923	-1.91314	-2.95072	-3.93515
62.1186	0.14255	-1.37719	-2.96583	-4.45002	62.1186	0.10034	-0.88414	-1.91277	-2.93725	-3.92833
62.139	0.15473	-1.38057	-2.96276	-4.44675	62.139	0.07943	-0.8771	-1.9281	-2.94413	-3.92014
62.1594	0.13395	-1.40418	-2.96545	-4.44862	62.1594	0.08102	-0.86086	-1.91387	-2.93696	-3.94334
62.1799	0.13109	-1.38394	-2.95893	-4.44909	62.1799	0.07863	-0.86356	-1.91168	-2.93926	-3.94403
62.2003	0.15473	-1.39811	-2.95125	-4.44769	62.2003	0.10776	-0.88738	-1.91752	-2.95387	-3.95836
62.2207	0.16619	-1.40351	-2.95317	-4.44629	62.2207	0.09902	-0.87331	-1.92044	-2.94327	-3.93242
62.2411	0.15473	-1.39474	-2.95393	-4.44395	62.2411	0.07731	-0.8836	-1.90584	-2.93582	-3.93584
62.2615	0.15473	-1.39541	-2.95163	-4.45469	62.2615	0.09134	-0.87872	-1.90985	-2.93438	-3.93311
62.2819	0.10888	-1.40756	-2.95393	-4.45469	62.2819	0.08234	-0.8771	-1.91971	-2.94413	-3.91877
62.3023	0.16117	-1.3664	-2.96392	-4.44255	62.3023	0.07493	-0.86356	-1.91496	-2.93467	-3.95495
62.3228	0.14756	-1.39879	-2.97044	-4.45563	62.3228	0.07705	-0.86681	-1.91606	-2.92951	-3.92287
62.3432	0.1361	-1.41228	-2.95624	-4.45376	62.3432	0.08287	-0.87493	-1.91752	-2.93782	-3.93652
62.3636	0.15473	-1.39676	-2.95317	-4.43134	62.3636	0.07916	-0.88847	-1.9208	-2.94298	-3.92628
62.384	0.10172	-1.39474	-2.94779	-4.44348	62.384	0.06963	-0.88251	-1.91496	-2.95645	-3.93788
62.4044	0.15186	-1.41026	-2.95701	-4.4589	62.4044	0.07625	-0.86465	-1.93029	-2.93782	-3.94061
62.4248	0.11819	-1.39069	-2.95777	-4.44021	62.4248	0.08393	-0.8641	-1.91971	-2.94355	-3.93857
62.4453	0.11175	-1.39609	-2.95777	-4.45096	62.4453	0.08631	-0.89551	-1.93467	-2.93926	-3.93242
62.4657	0.13395	-1.40891	-2.95624	-4.45376	62.4657	0.08313	-0.84786	-1.92336	-2.93868	-3.93174
62.4861	0.1096	-1.39406	-2.9524	-4.44021	62.4861	0.08684	-0.85869	-1.92445	-2.94155	-3.92833
62.5065	0.11963	-1.42578	-2.95163	-4.44862	62.5065	0.07228	-0.88522	-1.92226	-2.94585	-3.92833
62.5269	0.13395	-1.39474	-2.96276	-4.44956	62.5269	0.09876	-0.88684	-1.92774	-2.95358	-3.9529
62.5473	0.09814	-1.41093	-2.9643	-4.44068	62.5473	0.08764	-0.88955	-1.91642	-2.93926	-3.94061
62.5678	0.11963	-1.41363	-2.96161	-4.45329	62.5678	0.08128	-0.86465	-1.91496	-2.93782	-3.9529
62.5882	0.14542	-1.40418	-2.95624	-4.45189	62.5882	0.07254	-0.87818	-1.9073	-2.94384	-3.93993
62.6086	0.10745	-1.39879	-2.94165	-4.44021	62.6086	0.09134	-0.86194	-1.91825	-2.93954	-3.97884
62.629	0.09312	-1.39541	-2.9524	-4.44722	62.629	0.09929	-0.87818	-1.91496	-2.93897	-3.93584
62.6494	0.13395	-1.39474	-2.95931	-4.44862	62.6494	0.0932	-0.90688	-1.93285	-2.94756	-3.92833
62.6698	0.14398	-1.37989	-2.9547	-4.43835	62.6698	0.09478	-0.88305	-1.91314	-2.94155	-3.92014
62.6902	0.13252	-1.39676	-2.962	-4.44442	62.6902	0.08261	-0.89442	-1.90803	-2.92436	-3.92355
62.7107	0.11461	-1.40081	-2.95048	-4.45376	62.7107	0.0646	-0.87656	-1.93723	-2.94613	-3.93584
62.7311	0.11533	-1.38462	-2.95278	-4.45189	62.7311	0.06328	-0.8836	-1.92555	-2.92923	-3.95358
62.7515	0.12822	-1.40958	-2.9428	-4.45142	62.7515	0.08578	-0.86952	-1.91058	-2.949	-3.93515
62.7719	0.11605	-1.40148	-2.94549	-4.43554	62.7719	0.06434	-0.86302	-1.93504	-2.95043	-3.92082
62.7923	0.13682	-1.39406	-2.9547	-4.44302	62.7923	0.09134	-0.85003	-1.90474	-2.94527	-3.93447
62.8128	0.13252	-1.40081	-2.94856	-4.43881	62.8128	0.0781	-0.90092	-1.90912	-2.92865	-3.95017
62.8332	0.12249	-1.40013	-2.95202	-4.44302	62.8332	0.08817	-0.85707	-1.91241	-2.94527	-3.93311
62.8536	0.13252	-1.37112	-2.94741	-4.44395	62.8536	0.08684	-0.87439	-1.91642	-2.94155	-3.92287
62.874	0.12321	-1.38394	-2.94242	-4.44255	62.874	0.08181	-0.88468	-1.91715	-2.949	-3.91809
62.8944	0.11246	-1.40351	-2.94779	-4.43928	62.8944	0.07016	-0.88089	-1.9062	-2.94928	-3.96451
62.9148	0.12679	-1.38124	-2.93896	-4.43508	62.9148	0.08552	-0.89388	-1.91058	-2.93352	-3.95154
62.9352	0.1361	-1.35965	-2.94626	-4.43741	62.9352	0.08234	-0.88684	-1.92956	-2.9404	-3.93106
62.9557	0.10387	-1.37787	-2.94472	-4.43041	62.9557	0.07069	-0.87764	-1.91022	-2.93954	-3.91877
62.9761	0.13037	-1.37517	-2.95048	-4.43227	62.9761	0.05984	-0.83541	-1.9146	-2.93926	-3.93106
62.9965	0.11246	-1.35493	-2.93666	-4.40332	62.9965	0.05851	-0.88305	-1.91825	-2.94756	-3.92969
63.0169	0.12607	-1.38259	-2.94319	-4.4192	63.0169	0.0699	-0.86248	-1.91971	-2.93868	-3.92287
63.0373	0.12321	-1.3529	-2.9048	-4.39164	63.0373	0.08975	-0.86573	-1.91387	-2.94011	-3.91741
63.0577	0.11748	-1.3529	-2.91939	-4.39678	63.0577	0.09055	-0.88738	-1.91861	-2.94756	-3.95222
63.0782	0.1361	-1.36572	-2.88676	-4.3879	63.0782	0.0654	-0.87223	-1.91606	-2.94327	-3.90922
63.0986	0.10458	-1.33806	-2.88868	-4.40425	63.0986	0.0789	-0.89875	-1.91606	-2.93868	-3.90512
63.119	0.13324	-1.34885	-2.8856	-4.38557	63.119	0.09134	-0.86898	-1.91569	-2.94785	-3.92901
63.1394	0.13181	-1.3637	-2.87409	-4.41499	63.1394	0.0646	-0.89226	-1.90438	-2.93954	-3.92765
63.1598	0.13037	-1.31984	-2.90365	-4.3893	63.1598	0.0789	-0.89767	-1.9208	-2.94011	-3.93242
63.1802	0.11748	-1.36977	-2.90518	-4.42854	63.1802	0.07546	-0.87493	-1.92044	-2.9467	-3.91877
63.2007	0.12464	-1.37652	-2.919	-4.41312	63.2007	0.06804	-0.91337	-1.90474	-2.93266	-3.92491
63.2211	0.14255	-1.35493	-2.91939	-4.41406	63.2211	0.09134	-0.89334	-1.92336	-2.93983	-3.94881
63.2415	0.12321	-1.3637	-2.89789	-4.41219	63.2415	0.06751	-0.88414	-1.92847	-2.93582	-3.94539
63.2619	0.12607	-1.3637	-2.90557	-4.41546	63.2619	0.06778	-0.86248	-1.9135	-2.94871	-3.9372
63.2823	0.15473	-1.37449	-2.90902	-4.42387	63.2823	0.08446	-0.90092	-1.91642	-2.93295	-3.93106
63.3027	0.10888	-1.37314	-2.92706	-4.4206	63.3027	0.08128	-0.87277	-1.90146	-2.93668	-3.92833
63.3231	0.101	-1.3691	-2.93167	-4.43461	63.3231	0.09214	-0.87493	-1.91022	-2.94269	-3.91536
63.3436	0.13037	-1.36032	-2.93628	-4.43134	63.3436	0.08499	-0.85598	-1.90912	-2.93582	-3.93584
63.364	0.09885	-1.38866	-2.94434	-4.45563	63.364	0.07228	-0.8993	-1.92591	-2.93983	-3.94403
63.3844	0.10244	-1.36775	-2.93858	-4.4603	63.3844	0.08208	-0.86844	-1.92737	-2.94986	-3.92014
63.4048	0.14255	-1.35762	-2.92783	-4.44769	63.4048	0.06751	-0.8771	-1.91569	-2.93782	-3.91741
63.4252	0.09814	-1.38596	-2.94549	-4.44956	63.4252	0.05692	-0.8993	-1.9146	-2.93496	-3.91945
63.4457	0.11676	-1.37854	-2.95662	-4.44722	63.4457	0.0601	-0.87656	-1.91934	-2.94842	-3.92014
63.4661	0.13467	-1.35628	-2.93743	-4.43695	63.4661	0.09373	-0.87602	-1.91168	-2.93524	-3.90375
63.4865	0.13252	-1.38866	-2.9428	-4.44722	63.4865	0.0646	-0.8706	-1.90949	-2.93725	-3.91331
63.5069	0.11676	-1.40688	-2.95893	-4.44909	63.5069	0.06116	-0.90417	-1.92226	-2.93496	-3.88191
63.5273	0.08739	-1.41633	-2.9547	-4.44442	63.5273	0.09055	-0.8836	-1.91533	-2.92951	-3.89215
63.5477	0.12106	-1.40013	-2.96929	-4.45329	63.5477	0.0789	-0.88522	-1.91752	-2.93438	-3.89078
63.5682	0.11819	-1.4197	-2.95662	-4.45189	63.5682	0.08472	-0.89172	-1.90657	-2.92178	-3.8942
63.5886	0.13467	-1.41363	-2.95624	-4.45516	63.5886	0.06619	-0.89496	-1.89672	-2.91862	-3.88805
63.609	0.12249	-1.4143	-2.96315	-4.45002	63.609	0.09346	-0.8836	-1.90401	-2.92722	-3.90102
63.6294	0.13467	-1.39204	-2.95048	-4.45236	63.6294	0.05745	-0.89009	-1.92007	-2.93066	-3.88737
63.6498	0.13181	-1.37989	-2.94511	-4.44115	63.6498	0.08843	-0.8327	-1.91204	-2.92292	-3.8785
63.6702	0.1404	-1.38124	-2.95355	-4.45563	63.6702	0.06672	-0.87872	-1.90146	-2.92006	-3.88737
63.6906	0.1096	-1.38934	-2.95931	-4.44162	63.6906	0.06645	-0.88738	-1.89526	-2.92779	-3.89829
63.7111	0.10029	-1.39541	-2.95624	-4.44208	63.7111	0.07519	-0.90525	-1.91715	-2.91662	-3.89078
63.7315	0.13109	-1.38529	-2.95739	-4.44348	63.7315	0.08631	-0.86356	-1.91277	-2.93066	-3.88396
63.7519	0.09885	-1.40891	-2.96046	-4.44395	63.7519	0.09002	-0.89009	-1.90146	-2.91576	-3.90512
63.7723	0.13825	-1.39069	-2.96276	-4.43928	63.7723	0.09134	-0.89496	-1.91168	-2.92693	-3.86075
63.7927	0.11032	-1.39879	-2.96315	-4.44956	63.7927	0.07016	-0.87872	-1.91423	-2.91117	-3.88259
63.8131	0.13754	-1.4278	-2.96507	-4.44769	63.8131	0.07307	-0.94207	-1.8865	-2.89799	-3.84983
63.8336	0.13109	-1.40486	-2.94088	-4.44489	63.8336	0.0781	-0.87114	-1.90474	-2.91433	-3.8628
63.854	0.13968	-1.39676	-2.94587	-4.44862	63.854	0.07916	-0.89442	-1.88467	-2.92407	-3.84437
63.8744	0.12894	-1.42038	-2.96123	-4.45423	63.8744	0.08128	-0.86735	-1.91679	-2.9106	-3.83208
63.8948	0.13467	-1.41633	-2.9643	-4.4589	63.8948	0.09293	-0.86248	-1.88394	-2.91748	-3.81638
63.9152	0.09742	-1.39271	-2.95777	-4.45516	63.9152	0.07625	-0.86194	-1.87628	-2.89312	-3.82662
63.9356	0.13037	-1.39744	-2.95662	-4.45516	63.9356	0.08419	-0.89226	-1.90146	-2.90917	-3.84096
63.956	0.12536	-1.39339	-2.95624	-4.44535	63.956	0.07546	-0.8614	-1.87774	-2.88338	-3.85461
63.9765	0.09456	-1.39406	-2.96123	-4.46404	63.9765	0.06381	-0.84082	-1.88394	-2.90688	-3.80478
63.9969	0.12607	-1.39204	-2.96737	-4.44675	63.9969	0.07201	-0.87223	-1.88832	-2.88539	-3.7884
64.0173	0.12178	-1.36842	-2.96622	-4.44629	64.0173	0.08605	-0.85165	-1.86423	-2.88395	-3.81638
64.0377	0.13754	-1.39811	-2.95893	-4.44208	64.0377	0.08287	-0.85707	-1.88686	-2.89656	-3.76382
64.0581	0.1053	-1.41093	-2.94626	-4.43695	64.0581	0.07096	-0.85869	-1.88212	-2.88138	-3.76177
64.0786	0.08166	-1.37314	-2.96238	-4.44862	64.0786	0.08102	-0.817	-1.87007	-2.88739	-3.78225
64.099	0.11533	-1.40891	-2.95086	-4.43041	64.099	0.08896	-0.86789	-1.85365	-2.85989	-3.75358
64.1194	0.10387	-1.36572	-2.94012	-4.4617	64.1194	0.06354	-0.85598	-1.86533	-2.85158	-3.76792
64.1398	0.15043	-1.38529	-2.95893	-4.45656	64.1398	0.06672	-0.81429	-1.84745	-2.84785	-3.76997
64.1602	0.10458	-1.41161	-2.9643	-4.44442	64.1602	0.07652	-0.81971	-1.84343	-2.83152	-3.77952
64.1806	0.11032	-1.37922	-2.95931	-4.43227	64.1806	0.08022	-0.81592	-1.82299	-2.82464	-3.75904
64.201	0.11461	-1.39474	-2.96123	-4.43881	64.201	0.07334	-0.81104	-1.80401	-2.79255	-3.77133
64.2215	0.09742	-1.39406	-2.95931	-4.44675	64.2215	0.0699	-0.81754	-1.80328	-2.79112	-3.76109
64.2419	0.101	-1.41835	-2.96161	-4.44489	64.2419	0.07519	-0.79264	-1.81861	-2.78968	-3.72218
64.2623	0.10458	-1.3664	-2.94779	-4.44395	64.2623	0.09452	-0.83108	-1.81752	-2.81605	-3.7372
64.2827	0.11748	-1.38596	-2.93781	-4.44956	64.2827	0.06301	-0.83757	-1.81934	-2.83037	-3.74334
64.3031	0.11891	-1.36437	-2.96468	-4.43321	64.3031	0.07572	-0.82404	-1.8292	-2.83295	-3.77065
64.3235	0.10458	-1.37517	-2.94127	-4.4248	64.3235	0.05825	-0.81754	-1.8354	-2.82951	-3.76382
64.344	0.0967	-1.35493	-2.93666	-4.42574	64.344	0.10008	-0.86356	-1.82518	-2.85129	-3.78771
64.3644	0.09885	-1.32861	-2.95701	-4.43695	64.3644	0.06619	-0.82241	-1.83686	-2.84957	-3.8
64.3848	0.12464	-1.34143	-2.93628	-4.40892	64.3848	0.06037	-0.80726	-1.82263	-2.83009	-3.81365
64.4052	0.13324	-1.31242	-2.93052	-4.42433	64.4052	0.07281	-0.82079	-1.82117	-2.85702	-3.82184
64.4256	0.12321	-1.24561	-2.9263	-4.39397	64.4256	0.06963	-0.84894	-1.82847	-2.83926	-3.81297
64.446	0.12751	-1.26991	-2.92476	-4.40332	64.446	0.05692	-0.84786	-1.83942	-2.8596	-3.83276
64.4665	0.12321	-1.24831	-2.92284	-4.41126	64.4665	0.07254	-0.84678	-1.8562	-2.8616	-3.85324
64.4869	0.12751	-1.27665	-2.93205	-4.42293	64.4869	0.07387	-0.84515	-1.84818	-2.86676	-3.82526
64.5073	0.12536	-1.30027	-2.9167	-4.43181	64.5073	0.07016	-0.85057	-1.85839	-2.89284	-3.87509
64.5277	0.12178	-1.2915	-2.91977	-4.41966	64.5277	0.06884	-0.85815	-1.86679	-2.87794	-3.85119
64.5481	0.11891	-1.29825	-2.92668	-4.41826	64.5481	0.08393	-0.85598	-1.86898	-2.89914	-3.84369
64.5685	0.09742	-1.31714	-2.94242	-4.42901	64.5685	0.07122	-0.88576	-1.8927	-2.88539	-3.85051
64.5889	0.11103	-1.30027	-2.92169	-4.43087	64.5889	0.0654	-0.90254	-1.87774	-2.89713	-3.86212
64.6094	0.09169	-1.30567	-2.93512	-4.42106	64.6094	0.06328	-0.86789	-1.8573	-2.89685	-3.88055
64.6298	0.15043	-1.33806	-2.93973	-4.43087	64.6298	0.07625	-0.87602	-1.87518	-2.90573	-3.8628
64.6502	0.13467	-1.30769	-2.91593	-4.4248	64.6502	0.07863	-0.89117	-1.88029	-2.9106	-3.86689
64.6706	0.11963	-1.31511	-2.9382	-4.44535	64.6706	0.07307	-0.88197	-1.89124	-2.90774	-3.90307
64.691	0.10172	-1.33671	-2.93781	-4.44442	64.691	0.05613	-0.8641	-1.88905	-2.89971	-3.91672
64.7114	0.12679	-1.35965	-2.93052	-4.44115	64.7114	0.06831	-0.84894	-1.90073	-2.91719	-3.88942
64.7319	0.09527	-1.36235	-2.94319	-4.44769	64.7319	0.07387	-0.89442	-1.89234	-2.91117	-3.90307
64.7523	0.13682	-1.38866	-2.9405	-4.43227	64.7523	0.06116	-0.89767	-1.89124	-2.92636	-3.8942
64.7727	0.13467	-1.38664	-2.95278	-4.44862	64.7727	0.08261	-0.90254	-1.91533	-2.90831	-3.90512
64.7931	0.13825	-1.39609	-2.9547	-4.42994	64.7931	0.08102	-0.8706	-1.88978	-2.91891	-3.91195
64.8135	0.12822	-1.37247	-2.95969	-4.44722	64.8135	0.07175	-0.87277	-1.88978	-2.91948	-3.90102
64.834	0.10387	-1.39676	-2.9524	-4.45796	64.834	0.06778	-0.89172	-1.88832	-2.91461	-3.91945
64.8544	0.11175	-1.39879	-2.94549	-4.44909	64.8544	0.06142	-0.88197	-1.88577	-2.92464	-3.90034
64.8748	0.12607	-1.37652	-2.96353	-4.43695	64.8748	0.07466	-0.87331	-1.91533	-2.91576	-3.91331
64.8952	0.12464	-1.40553	-2.962	-4.44489	64.8952	0.06381	-0.85977	-1.90365	-2.91605	-3.91536
64.9156	0.10602	-1.37854	-2.95854	-4.44442	64.9156	0.05586	-0.86031	-1.91606	-2.93095	-3.9215
64.936	0.12894	-1.37112	-2.95278	-4.43274	64.936	0.06116	-0.89063	-1.91752	-2.92149	-3.91741
64.9565	0.12751	-1.37314	-2.95739	-4.45236	64.9565	0.0744	-0.88793	-1.88832	-2.92034	-3.90102
64.9769	0.10817	-1.37179	-2.95547	-4.44769	64.9769	0.06063	-0.90417	-1.91934	-2.94212	-3.90648
64.9973	0.12178	-1.39541	-2.95585	-4.44442	64.9973	0.07149	-0.89821	-1.91314	-2.93524	-3.91468
65.0177	0.1053	-1.41161	-2.96353	-4.44208	65.0177	0.07334	-0.86248	-1.89927	-2.92636	-3.92014
65.0381	0.13395	-1.39879	-2.96276	-4.44629	65.0381	0.05878	-0.90146	-1.9	-2.93467	-3.92765
65.0585	0.12321	-1.37922	-2.95086	-4.44816	65.0585	0.05851	-0.86086	-1.92482	-2.92464	-3.9413
65.0789	0.10888	-1.37787	-2.9524	-4.44395	65.0789	0.07122	-0.86952	-1.91496	-2.92894	-3.94744
65.0994	0.1404	-1.41565	-2.96008	-4.44862	65.0994	0.06407	-0.89117	-1.92263	-2.93696	-3.91195
65.1198	0.13395	-1.39541	-2.96084	-4.45002	65.1198	0.07043	-0.88955	-1.90073	-2.9467	-3.93174
65.1402	0.11676	-1.38866	-2.95624	-4.43601	65.1402	0.06407	-0.90417	-1.90766	-2.9255	-3.95427
65.1606	0.09456	-1.41768	-2.95086	-4.44348	65.1606	0.0503	-0.89009	-1.91569	-2.95272	-3.93993
65.181	0.12751	-1.40486	-2.95355	-4.44535	65.181	0.05533	-0.92745	-1.90036	-2.94183	-3.93652
65.2014	0.11032	-1.40013	-2.96353	-4.43461	65.2014	0.05772	-0.91012	-1.91934	-2.94069	-3.91195
65.2219	0.11819	-1.38934	-2.95816	-4.42994	65.2219	0.06195	-0.90092	-1.90219	-2.949	-3.92628
65.2423	0.11318	-1.38124	-2.95777	-4.45423	65.2423	0.07493	-0.89875	-1.92372	-2.94241	-3.94198
65.2627	0.14112	-1.39271	-2.95893	-4.43975	65.2627	0.06116	-0.91608	-1.88905	-2.94269	-3.93447
65.2831	0.14255	-1.41768	-2.94856	-4.44255	65.2831	0.0699	-0.90633	-1.90182	-2.95874	-3.94812
65.3035	0.13252	-1.4197	-2.95163	-4.43321	65.3035	0.08578	-0.88468	-1.9073	-2.94527	-3.90785
65.3239	0.12679	-1.39676	-2.95432	-4.43181	65.3239	0.07307	-0.90525	-1.90109	-2.93868	-3.92901
65.3444	0.15759	-1.43927	-2.95432	-4.44255	65.3444	0.07228	-0.91012	-1.92153	-2.93209	-3.93857
65.3648	0.14828	-1.40688	-2.95393	-4.43087	65.3648	0.06884	-0.8993	-1.94051	-2.9533	-3.93106
65.3852	0.15974	-1.40756	-2.95432	-4.43461	65.3852	0.06778	-0.88738	-1.9219	-2.93352	-3.95768
65.4056	0.1096	-1.42105	-2.94511	-4.43554	65.4056	0.06275	-0.89659	-1.9073	-2.9341	-3.95427
65.426	0.13754	-1.39811	-2.94434	-4.4276	65.426	0.06619	-0.92528	-1.91898	-2.93754	-3.94198
65.4464	0.13467	-1.40553	-2.95777	-4.42574	65.4464	0.06381	-0.87656	-1.89562	-2.93725	-3.94949
65.4668	0.13968	-1.39541	-2.9501	-4.42667	65.4668	0.06857	-0.88793	-1.9135	-2.94355	-3.957
65.4873	0.11605	-1.41161	-2.94395	-4.42714	65.4873	0.05189	-0.88901	-1.91752	-2.94241	-3.95836
65.5077	0.1447	-1.40351	-2.94664	-4.4234	65.5077	0.07652	-0.90146	-1.91861	-2.94756	-3.94676
65.5281	0.13968	-1.40756	-2.95585	-4.422	65.5281	0.0699	-0.8863	-1.89927	-2.93868	-3.93515
65.5485	0.12751	-1.40283	-2.9547	-4.41266	65.5485	0.06963	-0.89767	-1.91095	-2.94986	-3.95222
65.5689	0.15903	-1.36775	-2.94395	-4.42807	65.5689	0.0744	-0.90254	-1.91752	-2.94155	-3.957
65.5893	0.13324	-1.40148	-2.94779	-4.4248	65.5893	0.05163	-0.89605	-1.93394	-2.95301	-3.93925
65.6098	0.15688	-1.41498	-2.94818	-4.43461	65.6098	0.07016	-0.91391	-1.9219	-2.9361	-3.93925
65.6302	0.16547	-1.38731	-2.94587	-4.42574	65.6302	0.06566	-0.89605	-1.91606	-2.94069	-3.95222
65.6506	0.1447	-1.40688	-2.95662	-4.42387	65.6506	0.06354	-0.92095	-1.9292	-2.93123	-3.94676
65.671	0.12536	-1.39609	-2.9524	-4.45189	65.671	0.08658	-0.89388	-1.91861	-2.9447	-3.94812
65.6914	0.15186	-1.39271	-2.94894	-4.4248	65.6914	0.0736	-0.88793	-1.94015	-2.94183	-3.96109
65.7118	0.11748	-1.41296	-2.94088	-4.42574	65.7118	0.05719	-0.87223	-1.92774	-2.9467	-3.94608
65.7323	0.16619	-1.42105	-2.93858	-4.42247	65.7323	0.05163	-0.88901	-1.9073	-2.95587	-3.9372
65.7527	0.16905	-1.41228	-2.94357	-4.42106	65.7527	0.06672	-0.92204	-1.92737	-2.95444	-3.94403
65.7731	0.13109	-1.41026	-2.94894	-4.42433	65.7731	0.06831	-0.91012	-1.9365	-2.96017	-3.94539
65.7935	0.12393	-1.40013	-2.95854	-4.42247	65.7935	0.05613	-0.88901	-1.92591	-2.94756	-3.95904
65.8139	0.16977	-1.40216	-2.94664	-4.41453	65.8139	0.0736	-0.8484	-1.90912	-2.94728	-3.93038
65.8343	0.1447	-1.42105	-2.95163	-4.43601	65.8343	0.06963	-0.89875	-1.93102	-2.94355	-3.92628
65.8547	0.14685	-1.38731	-2.94587	-4.43928	65.8547	0.07546	-0.88468	-1.91204	-2.94957	-3.957
65.8752	0.16046	-1.41633	-2.94971	-4.43975	65.8752	0.0601	-0.90254	-1.91496	-2.96361	-3.92833
65.8956	0.12106	-1.4332	-2.9501	-4.45189	65.8956	0.06037	-0.91391	-1.93175	-2.95759	-3.96655
65.916	0.13467	-1.42915	-2.95969	-4.44489	65.916	0.06513	-0.91283	-1.90365	-2.95301	-3.96587
65.9364	0.15544	-1.40553	-2.94971	-4.4192	65.9364	0.06593	-0.89117	-1.92007	-2.94699	-3.94949
65.9568	0.149	-1.40283	-2.95202	-4.43788	65.9568	0.06566	-0.88684	-1.94088	-2.95587	-3.97065
65.9772	0.12034	-1.40013	-2.95585	-4.44302	65.9772	0.07069	-0.88684	-1.9219	-2.94957	-3.94471
65.9977	0.13252	-1.4386	-2.96008	-4.44909	65.9977	0.09214	-0.8706	-1.93175	-2.95186	-3.94676
66.0181	0.16905	-1.42038	-2.96084	-4.44535	66.0181	0.05189	-0.90254	-1.92445	-2.94155	-3.93993
66.0385	0.14255	-1.43117	-2.95701	-4.43508	66.0385	0.07387	-0.94694	-1.92263	-2.94699	-3.957
66.0589	0.11963	-1.41835	-2.95317	-4.44208	66.0589	0.05825	-0.92691	-1.93358	-2.94928	-3.94812
66.0793	0.16404	-1.43185	-2.94357	-4.43554	66.0793	0.07863	-0.8993	-1.94964	-2.94183	-3.92901
66.0998	0.16261	-1.43657	-2.95202	-4.43788	66.0998	0.06937	-0.89226	-1.94197	-2.95072	-3.94471
66.1202	0.13324	-1.4197	-2.94741	-4.45469	66.1202	0.0646	-0.85761	-1.92628	-2.94699	-3.93652
66.1406	0.13968	-1.40823	-2.95355	-4.45189	66.1406	0.07757	-0.915	-1.91934	-2.96361	-3.96655
66.161	0.12178	-1.42645	-2.96468	-4.42574	66.161	0.05772	-0.92745	-1.9208	-2.97192	-3.95085
66.1814	0.13754	-1.39204	-2.95893	-4.44816	66.1814	0.06619	-0.87385	-1.92372	-2.96017	-3.97133
66.2018	0.15401	-1.45344	-2.94702	-4.4561	66.2018	0.07254	-0.93774	-1.92774	-2.949	-3.96587
66.2223	0.13682	-1.42848	-2.95624	-4.44582	66.2223	0.07201	-0.90092	-1.92372	-2.9533	-3.94608
66.2427	0.15903	-1.42915	-2.95202	-4.4561	66.2427	0.05957	-0.90417	-1.92445	-2.96361	-3.96451
66.2631	0.15473	-1.40351	-2.96084	-4.44862	66.2631	0.07705	-0.91121	-1.93029	-2.95301	-3.95836
66.2835	0.16834	-1.44804	-2.96737	-4.46123	66.2835	0.06725	-0.89334	-1.9438	-2.96332	-3.96041
66.3039	0.17192	-1.42308	-2.96583	-4.44769	66.3039	0.0601	-0.89984	-1.92956	-2.94183	-3.98362
66.3243	0.16834	-1.42375	-2.9547	-4.44489	66.3243	0.05719	-0.90417	-1.93321	-2.96046	-3.96041
66.3447	0.14255	-1.40148	-2.97044	-4.44535	66.3447	0.03918	-0.88684	-1.92153	-2.95501	-3.96109
66.3652	0.16977	-1.43657	-2.95777	-4.45142	66.3652	0.06037	-0.88684	-1.91496	-2.95645	-3.96451
66.3856	0.15974	-1.4143	-2.96238	-4.44068	66.3856	0.07228	-0.89713	-1.92847	-2.95759	-3.97065
66.406	0.16117	-1.43252	-2.95355	-4.45423	66.406	0.06407	-0.89659	-1.93832	-2.95444	-3.93788
66.4264	0.17264	-1.41498	-2.95893	-4.45142	66.4264	0.0646	-0.89875	-1.9365	-2.94212	-3.97133
66.4468	0.16619	-1.42915	-2.9547	-4.43368	66.4468	0.0781	-0.93232	-1.95	-2.95645	-3.96314
66.4672	0.16547	-1.43657	-2.95739	-4.45936	66.4672	0.05984	-0.93828	-1.93066	-2.95072	-3.9686
66.4877	0.17192	-1.39879	-2.95969	-4.45142	66.4877	0.07096	-0.91716	-1.93066	-2.94957	-3.95904
66.5081	0.1755	-1.40351	-2.95854	-4.4561	66.5081	0.05692	-0.91716	-1.93504	-2.9533	-3.95631
66.5285	0.149	-1.42645	-2.95509	-4.45329	66.5285	0.08287	-0.89117	-1.92445	-2.9596	-3.95631
66.5489	0.14613	-1.40823	-2.95048	-4.45703	66.5489	0.06381	-0.87981	-1.95401	-2.951	-3.96109
66.5693	0.15186	-1.42578	-2.9666	-4.45936	66.5693	0.06275	-0.9085	-1.93029	-2.96504	-3.94539
66.5897	0.15688	-1.40553	-2.96084	-4.45796	66.5897	0.0503	-0.902	-1.9146	-2.951	-3.97679
66.6102	0.12822	-1.40553	-2.95547	-4.44675	66.6102	0.06487	-0.89875	-1.93285	-2.95215	-3.96792
66.6306	0.13252	-1.417	-2.96929	-4.45096	66.6306	0.0511	-0.92258	-1.93504	-2.96361	-3.95563
66.651	0.12464	-1.4224	-2.96967	-4.44348	66.651	0.05798	-0.91554	-1.9438	-2.93696	-3.9529
66.6714	0.12751	-1.4197	-2.94203	-4.45329	66.6714	0.04819	-0.90633	-1.91533	-2.95788	-3.95495
66.6918	0.11748	-1.42915	-2.962	-4.45236	66.6918	0.05798	-0.89172	-1.93358	-2.95444	-3.96382
66.7122	0.15186	-1.4305	-2.95432	-4.4631	66.7122	0.04925	-0.90092	-1.9354	-2.95272	-3.96314
66.7327	0.13395	-1.42105	-2.96008	-4.45049	66.7327	0.05613	-0.87277	-1.93686	-2.96189	-3.93584
66.7531	0.12034	-1.42578	-2.96276	-4.45703	66.7531	0.05507	-0.91987	-1.9438	-2.95989	-3.97133
66.7735	0.13754	-1.42915	-2.96737	-4.45516	66.7735	0.06487	-0.88576	-1.93504	-2.95129	-3.94676
66.7939	0.12249	-1.42105	-2.97006	-4.45936	66.7939	0.06116	-0.8993	-1.93613	-2.9553	-3.96041
66.8143	0.12178	-1.44265	-2.95125	-4.4561	66.8143	0.07069	-0.90742	-1.9281	-2.95559	-3.97065
66.8347	0.12178	-1.44197	-2.95086	-4.46497	66.8347	0.05348	-0.90254	-1.93686	-2.95931	-3.957
66.8551	0.13252	-1.43387	-2.9547	-4.45096	66.8551	0.0699	-0.88738	-1.94416	-2.93983	-3.97884
66.8756	0.12321	-1.4224	-2.96046	-4.46217	66.8756	0.06884	-0.91933	-1.93212	-2.9533	-3.96928
66.896	0.12178	-1.4143	-2.96775	-4.4617	66.896	0.07016	-0.91012	-1.93358	-2.95129	-3.96519
66.9164	0.15186	-1.43657	-2.95393	-4.4673	66.9164	0.08446	-0.9085	-1.93212	-2.96103	-3.97474
66.9368	0.09527	-1.41835	-2.9739	-4.44348	66.9368	0.06301	-0.90525	-1.94015	-2.95845	-3.93515
66.9572	0.13754	-1.42308	-2.96238	-4.45796	66.9572	0.07519	-0.91825	-1.95438	-2.96648	-3.96997
66.9776	0.09384	-1.42443	-2.97543	-4.45329	66.9776	0.06884	-0.89551	-1.92445	-2.96562	-3.95017
66.9981	0.12034	-1.41903	-2.97428	-4.43928	66.9981	0.05083	-0.90525	-1.93358	-2.96562	-3.94881
67.0185	0.09097	-1.43522	-2.94434	-4.46217	67.0185	0.06222	-0.92149	-1.9292	-2.95587	-3.96587
67.0389	0.12464	-1.41228	-2.95547	-4.45516	67.0389	0.06169	-0.8993	-1.92518	-2.951	-3.96997
67.0593	0.10745	-1.4359	-2.96238	-4.44395	67.0593	0.05163	-0.90363	-1.94781	-2.96275	-3.97065
67.0797	0.12321	-1.40013	-2.96929	-4.46217	67.0797	0.06248	-0.91446	-1.92628	-2.9659	-3.94539
67.1001	0.1139	-1.4278	-2.95202	-4.46917	67.1001	0.06275	-0.93936	-1.89927	-2.96017	-3.96997
67.1206	0.13037	-1.42645	-2.9643	-4.45236	67.1206	0.08287	-0.915	-1.95511	-2.95444	-3.9686
67.141	0.12106	-1.42173	-2.97044	-4.45189	67.141	0.05772	-0.91825	-1.94526	-2.95387	-3.96041
67.1614	0.11246	-1.42982	-2.962	-4.44816	67.1614	0.05957	-0.91229	-1.93759	-2.95301	-3.96314
67.1818	0.12536	-1.40148	-2.95816	-4.45656	67.1818	0.0556	-0.93828	-1.93102	-2.96332	-3.957
67.2022	0.11748	-1.41228	-2.97236	-4.44722	67.2022	0.06354	-0.92041	-1.93905	-2.95473	-3.96792
67.2226	0.11891	-1.44399	-2.96967	-4.45189	67.2226	0.07069	-0.94369	-1.94088	-2.95387	-3.94812
67.243	0.1404	-1.43252	-2.95547	-4.44442	67.243	0.05825	-0.92745	-1.92993	-2.97249	-3.97338
67.2635	0.11605	-1.42105	-2.97313	-4.45002	67.2635	0.06672	-0.92799	-1.95255	-2.96504	-3.97338
67.2839	0.12321	-1.40891	-2.95777	-4.45563	67.2839	0.07413	-0.89767	-1.92847	-2.96819	-3.94471
67.3043	0.09885	-1.39946	-2.95355	-4.46497	67.3043	0.05136	-0.90796	-1.93212	-2.96705	-3.97611
67.3247	0.10602	-1.41498	-2.97735	-4.45423	67.3247	0.04316	-0.915	-1.93686	-2.96132	-3.95222
67.3451	0.13395	-1.44399	-2.97236	-4.45329	67.3451	0.06831	-0.90092	-1.94599	-2.96648	-3.95836
67.3655	0.13109	-1.45277	-2.96929	-4.4603	67.3655	0.07228	-0.91608	-1.94708	-2.95186	-3.96792
67.386	0.13539	-1.41498	-2.96507	-4.45796	67.386	0.0691	-0.89496	-1.93723	-2.95473	-3.96655
67.4064	0.1139	-1.4143	-2.97159	-4.45142	67.4064	0.07466	-0.915	-1.9438	-2.94699	-3.97816
67.4268	0.11318	-1.44534	-2.95816	-4.4645	67.4268	0.05692	-0.902	-1.94015	-2.95874	-3.97816
67.4472	0.11318	-1.40351	-2.97351	-4.46964	67.4472	0.05666	-0.91716	-1.93759	-2.95215	-3.97201
67.4676	0.14828	-1.41565	-2.95624	-4.44722	67.4676	0.06937	-0.90363	-1.93686	-2.9384	-3.96655
67.4881	0.11963	-1.44534	-2.97505	-4.46263	67.4881	0.05322	-0.9372	-1.9365	-2.95473	-3.95631
67.5085	0.12464	-1.43657	-2.96583	-4.46357	67.5085	0.06672	-0.92474	-1.93139	-2.97593	-3.95563
67.5289	0.12607	-1.39136	-2.96507	-4.45656	67.5289	0.06037	-0.90904	-1.92664	-2.9553	-3.96928
67.5493	0.14327	-1.42915	-2.96891	-4.46217	67.5493	0.06487	-0.9177	-1.93905	-2.94957	-3.97543
67.5697	0.12607	-1.43185	-2.97965	-4.46684	67.5697	0.05719	-0.91012	-1.93978	-2.95072	-3.95904
67.5901	0.13109	-1.43455	-2.97159	-4.46497	67.5901	0.06037	-0.93016	-1.92153	-2.95244	-3.97133
67.6106	0.14112	-1.43387	-2.96775	-4.45376	67.6106	0.04686	-0.91879	-1.93577	-2.95788	-3.96724
67.631	0.14183	-1.44062	-2.95278	-4.4603	67.631	0.05269	-0.90525	-1.94453	-2.95215	-3.95427
67.6514	0.13968	-1.42038	-2.9643	-4.46217	67.6514	0.05481	-0.90092	-1.92153	-2.94928	-3.95904
67.6718	0.12106	-1.41565	-2.97543	-4.46544	67.6718	0.05613	-0.8993	-1.91606	-2.96533	-3.95222
67.6922	0.12321	-1.42105	-2.96353	-4.45796	67.6922	0.06698	-0.92366	-1.94854	-2.95759	-3.96177
67.7126	0.17264	-1.45142	-2.97006	-4.45563	67.7126	0.06593	-0.92204	-1.95292	-2.95845	-3.96109
67.733	0.15473	-1.42578	-2.95624	-4.46637	67.733	0.06566	-0.90038	-1.93321	-2.94728	-3.92491
67.7535	0.16261	-1.41633	-2.95048	-4.44909	67.7535	0.05931	-0.91283	-1.93248	-2.95645	-3.95358
67.7739	0.17192	-1.4332	-2.95585	-4.45096	67.7739	0.05692	-0.89226	-1.93869	-2.97393	-3.97474
67.7943	0.16404	-1.42375	-2.96622	-4.46077	67.7943	0.07757	-0.89875	-1.93978	-2.96418	-3.97816
67.8147	0.15759	-1.4332	-2.97658	-4.45096	67.8147	0.05163	-0.91337	-1.9438	-2.96103	-3.95358
67.8351	0.13467	-1.44332	-2.98503	-4.4645	67.8351	0.06804	-0.90363	-1.94745	-2.95616	-3.96451
67.8555	0.15401	-1.42105	-2.96353	-4.47104	67.8555	0.07731	-0.92258	-1.94745	-2.96361	-3.95768
67.876	0.14112	-1.43522	-2.96737	-4.45469	67.876	0.05348	-0.91933	-1.93905	-2.95931	-3.96655
67.8964	0.15903	-1.38934	-2.96929	-4.45936	67.8964	0.07281	-0.92204	-1.94562	-2.9596	-3.96177
67.9168	0.13037	-1.4413	-2.96238	-4.45983	67.9168	0.06857	-0.91175	-1.95803	-2.95587	-3.98089
67.9372	0.13252	-1.42982	-2.97313	-4.46777	67.9372	0.05586	-0.92041	-1.95182	-2.95731	-3.95358
67.9576	0.16261	-1.40553	-2.96699	-4.45656	67.9576	0.05454	-0.902	-1.95693	-2.96705	-3.97952
67.978	0.14971	-1.4197	-2.96353	-4.44722	67.978	0.0511	-0.92258	-1.94599	-2.95244	-3.97679
67.9985	0.15043	-1.4278	-2.96507	-4.46824	67.9985	0.0654	-0.91337	-1.92445	-2.9553	-3.96792
68.0189	0.16046	-1.42375	-2.9785	-4.45189	68.0189	0.05481	-0.92745	-1.9354	-2.97049	-3.97474
68.0393	0.17192	-1.4224	-2.95509	-4.46217	68.0393	0.05322	-0.93286	-1.9427	-2.96504	-3.96587
68.0597	0.15616	-1.42173	-2.96084	-4.46263	68.0597	0.05189	-0.92312	-1.94854	-2.96189	-3.97133
68.0801	0.12822	-1.40486	-2.96699	-4.4561	68.0801	0.06328	-0.91391	-1.95146	-2.94298	-3.95563
68.1005	0.16404	-1.42982	-2.96276	-4.4617	68.1005	0.0744	-0.91608	-1.94234	-2.95989	-3.9686
68.1209	0.15115	-1.43117	-2.97351	-4.46404	68.1209	0.05242	-0.92853	-1.93978	-2.96132	-3.96177
68.1414	0.17479	-1.43657	-2.96353	-4.44021	68.1414	0.04792	-0.90092	-1.9354	-2.96476	-3.9686
68.1618	0.13968	-1.41768	-2.97505	-4.44816	68.1618	0.05613	-0.902	-1.93321	-2.96046	-3.96109
68.1822	0.15903	-1.43725	-2.96775	-4.44816	68.1822	0.06434	-0.90309	-1.9365	-2.96676	-3.98089
68.2026	0.11963	-1.41633	-2.95777	-4.44395	68.2026	0.05586	-0.91987	-1.9354	-2.96533	-3.9727
68.223	0.13467	-1.45344	-2.95624	-4.44909	68.223	0.0654	-0.89334	-1.92664	-2.95845	-3.95085
68.2434	0.12536	-1.41093	-2.96238	-4.46404	68.2434	0.06513	-0.90092	-1.9365	-2.96447	-3.957
68.2639	0.1361	-1.41093	-2.97428	-4.45236	68.2639	0.04845	-0.91175	-1.94526	-2.9447	-3.96997
68.2843	0.14183	-1.40891	-2.9762	-4.45049	68.2843	0.07572	-0.94099	-1.96058	-2.951	-3.9727
68.3047	0.13754	-1.40688	-2.96507	-4.4673	68.3047	0.0654	-0.92583	-1.94124	-2.9596	-3.96382
68.3251	0.11748	-1.40216	-2.96737	-4.4631	68.3251	0.05507	-0.89875	-1.95036	-2.96246	-3.95904
68.3455	0.11963	-1.42173	-2.95585	-4.44816	68.3455	0.05507	-0.92149	-1.9365	-2.96648	-3.98157
68.3659	0.13897	-1.4278	-2.96161	-4.4589	68.3659	0.06037	-0.91987	-1.93942	-2.97077	-3.97747
68.3864	0.13825	-1.41026	-2.95278	-4.4659	68.3864	0.07096	-0.91391	-1.94088	-2.95845	-3.97406
68.4068	0.11461	-1.42105	-2.97044	-4.45142	68.4068	0.05189	-0.91337	-1.95365	-2.95673	-3.95904
68.4272	0.15401	-1.4197	-2.97735	-4.45563	68.4272	0.05401	-0.93016	-1.93905	-2.94957	-3.95904
68.4476	0.13181	-1.43522	-2.98273	-4.45563	68.4476	0.05189	-0.88738	-1.93358	-2.95158	-3.96041
68.468	0.12464	-1.41768	-2.97044	-4.4631	68.468	0.05375	-0.91825	-1.95328	-2.95931	-3.95358
68.4884	0.10602	-1.42038	-2.96046	-4.44909	68.4884	0.06275	-0.91608	-1.93832	-2.96246	-3.98567
68.5088	0.11032	-1.43657	-2.96775	-4.44769	68.5088	0.05057	-0.89172	-1.93759	-2.949	-3.98362
68.5293	0.12321	-1.40688	-2.9666	-4.45983	68.5293	0.03707	-0.90688	-1.94745	-2.9616	-3.97065
68.5497	0.13037	-1.4359	-2.95086	-4.4631	68.5497	0.05586	-0.91337	-1.94234	-2.97307	-3.97543
68.5701	0.10029	-1.42645	-2.96276	-4.45329	68.5701	0.05269	-0.93232	-1.9438	-2.96648	-3.97065
68.5905	0.13324	-1.44602	-2.95816	-4.44302	68.5905	0.05613	-0.91987	-1.94161	-2.95272	-3.95768
68.6109	0.10172	-1.4413	-2.96545	-4.46637	68.6109	0.04977	-0.92691	-1.93759	-2.95845	-3.95904
68.6313	0.09814	-1.43995	-2.94587	-4.45329	68.6313	0.07043	-0.91391	-1.94015	-2.95845	-3.96928
68.6518	0.12249	-1.41835	-2.97044	-4.45329	68.6518	0.04501	-0.915	-1.93759	-2.96304	-3.98635
68.6722	0.11032	-1.40553	-2.95125	-4.47104	68.6722	0.04369	-0.90471	-1.95073	-2.95817	-3.97747
68.6926	0.09169	-1.41498	-2.96814	-4.45096	68.6926	0.06487	-0.94369	-1.95182	-2.96877	-3.95495
68.713	0.11246	-1.40756	-2.96276	-4.4561	68.713	0.03813	-0.902	-1.9292	-2.95559	-3.95563
68.7334	0.13968	-1.42713	-2.97121	-4.45376	68.7334	0.04104	-0.90742	-1.93394	-2.96447	-3.94403
68.7538	0.1096	-1.42308	-2.95585	-4.46357	68.7538	0.06751	-0.92041	-1.92956	-2.95759	-3.96314
68.7743	0.1053	-1.41228	-2.95816	-4.45189	68.7743	0.05481	-0.9242	-1.94562	-2.95788	-3.95358
68.7947	0.11461	-1.41565	-2.95854	-4.45936	68.7947	0.05004	-0.91391	-1.93212	-2.95158	-3.97338
68.8151	0.11605	-1.4197	-2.97044	-4.44255	68.8151	0.06831	-0.92907	-1.93686	-2.9467	-3.97952
68.8355	0.10817	-1.4332	-2.97582	-4.44769	68.8355	0.06963	-0.91933	-1.94015	-2.96705	-3.97816
68.8559	0.10673	-1.42578	-2.97236	-4.45049	68.8559	0.05825	-0.92474	-1.94745	-2.95788	-3.97884
68.8764	0.12034	-1.43725	-2.96315	-4.45469	68.8764	0.06142	-0.90038	-1.95547	-2.97421	-3.96109
68.8968	0.1139	-1.43995	-2.96392	-4.44956	68.8968	0.04925	-0.91446	-1.94051	-2.95473	-3.95085
68.9172	0.0967	-1.42173	-2.96353	-4.46357	68.9172	0.03998	-0.915	-1.93686	-2.96734	-3.98976
68.9376	0.10888	-1.44265	-2.94894	-4.43741	68.9376	0.05454	-0.92204	-1.93504	-2.95272	-3.97065
68.958	0.10244	-1.41768	-2.96507	-4.45376	68.958	0.06328	-0.87926	-1.9365	-2.95215	-3.97543
68.9784	0.11103	-1.43927	-2.96392	-4.43788	68.9784	0.05772	-0.89875	-1.94818	-2.95788	-3.97133
68.9988	0.09742	-1.44939	-2.97006	-4.45376	68.9988	0.05242	-0.91337	-1.94927	-2.94756	-3.96382
69.0193	0.12894	-1.43927	-2.96276	-4.45656	69.0193	0.05851	-0.91446	-1.9292	-2.96476	-3.97679
69.0397	0.10029	-1.44534	-2.96583	-4.45469	69.0397	0.05772	-0.93449	-1.93723	-2.96447	-3.94471
69.0601	0.08524	-1.42982	-2.96238	-4.46871	69.0601	0.06831	-0.92583	-1.94562	-2.95731	-3.94198
69.0805	0.10745	-1.43725	-2.93973	-4.44395	69.0805	0.06751	-0.88955	-1.95292	-2.96132	-3.96177
69.1009	0.08954	-1.45816	-2.97083	-4.47431	69.1009	0.05454	-0.89442	-1.92409	-2.95387	-3.9802
69.1213	0.08166	-1.42038	-2.96046	-4.45142	69.1213	0.05772	-0.91391	-1.94854	-2.96046	-3.94744
69.1418	0.09241	-1.40621	-2.96507	-4.45983	69.1418	0.06116	-0.91716	-1.94161	-2.96476	-3.96382
69.1622	0.11676	-1.4386	-2.96929	-4.44302	69.1622	0.07016	-0.91175	-1.93686	-2.96275	-3.95358
69.1826	0.08811	-1.41835	-2.95432	-4.45002	69.1826	0.06645	-0.92095	-1.94745	-2.97106	-3.98225
69.203	0.09241	-1.42375	-2.97006	-4.44582	69.203	0.05401	-0.92366	-1.9438	-2.96103	-3.95495
69.2234	0.11175	-1.41633	-2.94203	-4.45096	69.2234	0.05375	-0.90688	-1.95219	-2.96734	-3.9727
69.2438	0.09527	-1.44332	-2.9666	-4.46217	69.2438	0.06275	-0.92041	-1.95547	-2.96762	-3.97679
69.2643	0.09957	-1.41093	-2.9739	-4.46357	69.2643	0.04421	-0.93665	-1.9573	-2.96562	-3.97338
69.2847	0.11891	-1.42982	-2.9643	-4.4561	69.2847	0.04501	-0.91879	-1.94891	-2.95989	-3.94539
69.3051	0.10602	-1.45142	-2.97774	-4.45936	69.3051	0.04633	-0.93936	-1.94599	-2.9596	-3.9843
69.3255	0.10315	-1.42915	-2.96775	-4.45796	69.3255	0.0691	-0.92691	-1.9365	-2.95559	-3.98294
69.3459	0.1096	-1.417	-2.95931	-4.45329	69.3459	0.05507	-0.95398	-1.93358	-2.95931	-3.98225
69.3663	0.10817	-1.42443	-2.9666	-4.47525	69.3663	0.04527	-0.93665	-1.95912	-2.96819	-3.98089
69.3867	0.08309	-1.42713	-2.96891	-4.47151	69.3867	0.05772	-0.94478	-1.94745	-2.96275	-3.99113
69.4072	0.09241	-1.41498	-2.96891	-4.45843	69.4072	0.04951	-0.93124	-1.93504	-2.96332	-3.96041
69.4276	0.09527	-1.43725	-2.96852	-4.45236	69.4276	0.04845	-0.90471	-1.93796	-2.95387	-3.96246
69.448	0.10673	-1.42308	-2.96123	-4.45656	69.448	0.06778	-0.90309	-1.94343	-2.9659	-3.97201
69.4684	0.08668	-1.44197	-2.9762	-4.46217	69.4684	0.06142	-0.95452	-1.94672	-2.96905	-3.97133
69.4888	0.1096	-1.4278	-2.98081	-4.46871	69.4888	0.0503	-0.89984	-1.96752	-2.95186	-3.96314
69.5092	0.07736	-1.42173	-2.97889	-4.45142	69.5092	0.0646	-0.8993	-1.92956	-2.9639	-3.96928
69.5297	0.10602	-1.44197	-2.95854	-4.46404	69.5297	0.06884	-0.92474	-1.94635	-2.95473	-3.96109
69.5501	0.09957	-1.45074	-2.97543	-4.47198	69.5501	0.04819	-0.92745	-1.94708	-2.96562	-3.95836
69.5705	0.11676	-1.4359	-2.96699	-4.45376	69.5705	0.0556	-0.92907	-1.9427	-2.9639	-3.95836
69.5909	0.10602	-1.417	-2.95969	-4.45002	69.5909	0.06275	-0.90742	-1.95657	-2.96905	-3.96041
69.6113	0.10817	-1.44669	-2.96814	-4.45376	69.6113	0.0646	-0.91067	-1.93759	-2.95444	-3.95495
69.6317	0.08596	-1.45209	-2.95317	-4.45563	69.6317	0.06725	-0.92583	-1.94964	-2.96648	-3.97611
69.6522	0.11032	-1.4224	-2.96737	-4.44629	69.6522	0.05375	-0.9242	-1.96642	-2.97507	-3.98225
69.6726	0.08811	-1.43387	-2.96315	-4.4603	69.6726	0.05666	-0.93774	-1.95511	-2.95989	-3.95904
69.693	0.10315	-1.42645	-2.9762	-4.45796	69.693	0.06195	-0.92528	-1.94635	-2.96218	-3.95427
69.7134	0.08166	-1.42578	-2.96545	-4.45563	69.7134	0.05745	-0.92637	-1.94891	-2.96504	-3.96382
69.7338	0.08095	-1.43995	-2.96737	-4.46263	69.7338	0.04024	-0.93395	-1.94599	-2.96533	-3.96928
69.7542	0.1096	-1.43792	-2.95893	-4.47338	69.7542	0.04925	-0.91716	-1.92628	-2.96734	-3.96792
69.7746	0.10745	-1.45479	-2.97006	-4.46357	69.7746	0.03548	-0.91662	-1.94453	-2.96562	-3.98225
69.7951	0.0967	-1.42848	-2.97582	-4.4617	69.7951	0.05613	-0.90038	-1.9438	-2.96189	-3.98362
69.8155	0.09169	-1.44467	-2.96967	-4.4659	69.8155	0.04819	-0.88901	-1.94818	-2.97421	-3.96382
69.8359	0.09026	-1.44467	-2.98119	-4.45002	69.8359	0.04845	-0.93124	-1.97044	-2.96304	-3.98294
69.8563	0.1139	-1.43657	-2.96699	-4.46404	69.8563	0.04951	-0.93503	-1.95	-2.96562	-3.97952
69.8767	0.1096	-1.41768	-2.96046	-4.46123	69.8767	0.05851	-0.92474	-1.93467	-2.95673	-3.97679
69.8971	0.08166	-1.44534	-2.97044	-4.46777	69.8971	0.04633	-0.93503	-1.94891	-2.95817	-3.95085
69.9176	0.09527	-1.44399	-2.96775	-4.46544	69.9176	0.04925	-0.89659	-1.94745	-2.96705	-3.9686
69.938	0.07665	-1.44265	-2.97198	-4.46404	69.938	0.06222	-0.92204	-1.9573	-2.96074	-3.96177
69.9584	0.07808	-1.4251	-2.96929	-4.45936	69.9584	0.06248	-0.93503	-1.93139	-2.97421	-3.96724
69.9788	0.04871	-1.44669	-2.96238	-4.4631	69.9788	0.06513	-0.9177	-1.95219	-2.97135	-3.96997
69.9992	0.09241	-1.4197	-2.97159	-4.45423	69.9992	0.05692	-0.91391	-1.95219	-2.95788	-3.96997
70.0196	0.09312	-1.43455	-2.96545	-4.45469	70.0196	0.04527	-0.92907	-1.94708	-2.96934	-3.9727
70.0401	0.09312	-1.44197	-2.96775	-4.45843	70.0401	0.04766	-0.92312	-1.94599	-2.9765	-3.96451
70.0605	0.13252	-1.40148	-2.9666	-4.45049	70.0605	0.04713	-0.91391	-1.95949	-2.95874	-3.957
70.0809	0.07665	-1.42308	-2.96123	-4.45376	70.0809	0.05692	-0.92907	-1.93905	-2.95817	-3.97201
70.1013	0.06805	-1.44534	-2.97466	-4.4645	70.1013	0.05136	-0.94478	-1.96496	-2.96476	-3.96997
70.1217	0.10172	-1.41633	-2.96276	-4.46684	70.1217	0.05825	-0.91391	-1.94124	-2.95616	-3.97952
70.1422	0.10745	-1.42848	-2.97006	-4.46077	70.1422	0.04395	-0.93611	-1.93832	-2.97393	-3.97406
70.1626	0.09527	-1.44062	-2.95701	-4.46077	70.1626	0.07149	-0.92204	-1.94599	-2.95874	-3.94539
70.183	0.10673	-1.42982	-2.96507	-4.47151	70.183	0.07519	-0.9177	-1.94599	-2.96447	-3.95085
70.2034	0.12034	-1.42645	-2.97658	-4.46497	70.2034	0.06116	-0.9556	-1.93942	-2.96791	-3.96655
70.2238	0.10029	-1.43725	-2.9643	-4.45329	70.2238	0.04316	-0.93286	-1.94745	-2.95788	-3.97543
70.2442	0.10888	-1.41093	-2.96622	-4.45049	70.2442	0.0699	-0.91716	-1.94051	-2.94613	-3.98703
70.2646	0.10817	-1.44534	-2.96276	-4.4589	70.2646	0.04977	-0.94261	-1.94343	-2.95616	-3.97611
70.2851	0.09312	-1.44534	-2.95739	-4.44862	70.2851	0.04263	-0.93124	-1.93978	-2.95731	-3.96382
70.3055	0.10315	-1.41565	-2.94818	-4.44535	70.3055	0.02939	-0.9242	-1.95182	-2.97278	-3.97952
70.3259	0.09097	-1.42713	-2.96315	-4.44255	70.3259	0.05586	-0.9085	-1.94635	-2.98023	-3.95563
70.3463	0.09885	-1.42308	-2.94779	-4.44021	70.3463	0.05666	-0.95994	-1.93467	-2.96963	-3.95836
70.3667	0.08811	-1.417	-2.94472	-4.44255	70.3667	0.0556	-0.93557	-1.93504	-2.95788	-3.94198
70.3871	0.11032	-1.43185	-2.94741	-4.44208	70.3871	0.05772	-0.9399	-1.95839	-2.97106	-3.96041
70.4076	0.10029	-1.4143	-2.95624	-4.43227	70.4076	0.06116	-0.91283	-1.96606	-2.95989	-3.9686
70.428	0.10172	-1.4143	-2.96737	-4.4575	70.428	0.06089	-0.92366	-1.94234	-2.96619	-3.96724
70.4484	0.06734	-1.43725	-2.95432	-4.46077	70.4484	0.0646	-0.9307	-1.95	-2.96074	-3.96792
70.4688	0.07593	-1.42443	-2.96967	-4.44816	70.4688	0.07307	-0.92799	-1.95693	-2.97077	-3.9802
70.4892	0.08023	-1.43522	-2.95393	-4.44442	70.4892	0.0654	-0.93665	-1.94708	-2.95702	-3.96928
70.5096	0.08095	-1.45547	-2.96008	-4.45936	70.5096	0.05931	-0.91554	-1.95693	-2.96361	-3.94266
70.5301	0.08883	-1.41296	-2.96238	-4.45469	70.5301	0.06381	-0.90309	-1.94526	-2.95874	-3.97133
70.5505	0.10745	-1.43792	-2.94933	-4.44535	70.5505	0.05798	-0.93232	-1.93942	-2.96275	-3.97611
70.5709	0.07808	-1.42173	-2.94587	-4.44535	70.5709	0.05639	-0.92853	-1.94854	-2.95903	-3.99317
70.5913	0.10673	-1.43522	-2.95931	-4.45142	70.5913	0.05375	-0.93341	-1.9573	-2.96533	-3.98908
70.6117	0.09241	-1.42578	-2.96507	-4.44489	70.6117	0.0736	-0.90742	-1.95328	-2.94785	-3.97543
70.6321	0.09957	-1.43995	-2.96814	-4.46357	70.6321	0.06222	-0.94315	-1.9573	-2.96648	-3.96587
70.6526	0.06447	-1.43792	-2.98772	-4.46404	70.6526	0.06169	-0.93774	-1.94088	-2.95903	-3.97065
70.673	0.09814	-1.42915	-2.97044	-4.45283	70.673	0.06751	-0.92041	-1.94891	-2.96819	-3.96519
70.6934	0.09026	-1.46289	-2.96008	-4.46871	70.6934	0.06513	-0.92366	-1.95547	-2.96132	-3.95836
70.7138	0.07665	-1.42982	-2.97006	-4.4589	70.7138	0.04977	-0.92528	-1.95584	-2.96246	-3.9802
70.7342	0.0745	-1.42713	-2.9643	-4.46871	70.7342	0.06354	-0.93503	-1.94489	-2.96246	-3.97679
70.7546	0.09527	-1.43792	-2.96046	-4.47104	70.7546	0.06248	-0.93016	-1.96642	-2.97679	-3.96246
[truncated: 452 more rows]

## Sheet: Figture 3
Figture 3a					Figture 3b							Figure 3c
	CuO	Cu7Ag3	Cu5Ag5	Cu3Ag7		CuO	Cu2O	C5A5	CuFoil	C3A7	C7A3	Binding Energy [eV] (x)	CuO (y1)											Cu7Ag3 (y2)											Cu5Ag5 (y3)											Cu3Ag7 (y4)
Energy [eV] (x)	Norm. Intensity [a.u.] (y1)	Norm. Intensity [a.u.] (y2)	Norm. Intensity [a.u.] (y3)	Norm. Intensity [a.u.] (y4)	Energy [eV] (x)	Norm. Intensity [a.u.] (y1)	Norm. Intensity [a.u.] (y2)	Norm. Intensity [a.u.] (y3)	Norm. Intensity [a.u.] (y4)	Norm. Intensity [a.u.] (y5)	Norm. Intensity [a.u.] (y6)	970	12080	12080.2	12080.4	12082.4	12080.2	12080.1	12080.1	12080.1	12080.7	12080	12084.2	8969.52	8889.97	8890.12	8889.96	8890.02	8891.31	8889.96	8889.93	8890.26	8889.89	8892.28	6795	6730.8	6730.81	6730.97	6730.88	6730.93	6732.52	6730.94	6730.85	6730.73	6733.59	4611.67	4528.3	4528.16	4533.18
8857.46	0.60255	0.40323	0.20143	0.0012	8930.57	-0.000812415	-0.20048	-0.79891	-0.40059	-1.00039	-0.60152	969.9	12034	12034.2	12034.4	12036.5	12034.2	12034.1	12034.1	12034.1	12034.7	12034	12038.3	8997.14	8888.44	8888.58	8888.42	8888.49	8889.81	8888.42	8888.39	8888.73	8888.36	8890.79	6800	6729.79	6729.8	6729.96	6729.87	6729.92	6731.57	6729.93	6729.84	6729.72	6732.65	4532.78	4525.65	4525.5	4530.67
8861.45	0.60173	0.39966	0.20073	4.98276e-05	8931.48	-0.000260277	-0.20043	-0.79899	-0.40054	-1.00011	-0.60136	969.8	12108	12108.2	12108.4	12110.6	12108.2	12108.1	12108.1	12108.1	12108.7	12108	12112.4	9008.57	8886.9	8887.04	8886.88	8886.95	8888.31	8886.89	8886.85	8887.2	8886.82	8889.31	6789.38	6728.77	6728.79	6728.95	6728.86	6728.91	6730.62	6728.92	6728.82	6728.71	6731.71	4570.56	4523	4522.84	4528.16
8865.42	0.60031	0.402	0.20053	0.000376106	8932.39	-0.000207194	-0.20045	-0.79906	-0.40048	-0.99983	-0.60121	969.7	12018	12072.2	12072.4	12074.7	12072.2	12072.1	12072.1	12072.1	12072.8	12072	12076.6	8933.33	8885.36	8885.51	8885.34	8885.41	8886.82	8885.35	8885.32	8885.67	8885.28	8887.83	6786.88	6727.76	6727.78	6727.94	6727.84	6727.9	6729.66	6727.91	6727.81	6727.69	6730.77	4542.22	4520.34	4520.18	4525.7
8869.46	0.60006	0.39961	0.20081	0.00213	8933.32	-3.50947e-05	-0.2004	-0.79914	-0.40043	-0.99954	-0.60105	969.6	12090	12069.6	12069.9	12072.2	12069.6	12069.6	12069.5	12069.5	12070.2	12069.5	12074.1	8942.86	8883.82	8883.97	8883.8	8883.87	8885.33	8883.81	8883.77	8884.14	8883.74	8886.35	6826.88	6726.74	6726.76	6726.93	6726.83	6726.88	6728.71	6726.9	6726.8	6726.68	6729.83	4571.11	4517.68	4517.51	4523.23
8873.45	0.6009	0.4016	0.20183	0.00123	8934.26	-7.48301e-05	-0.20017	-0.79922	-0.40037	-0.99926	-0.60079	969.5	12078	12067	12067.3	12069.8	12067.1	12067	12067	12067	12067.7	12066.9	12071.7	8954.29	8882.27	8882.43	8882.26	8882.33	8883.84	8882.26	8882.23	8882.6	8882.19	8884.87	6833.75	6725.73	6725.75	6725.92	6725.81	6725.87	6727.75	6725.89	6725.78	6725.66	6728.88	4601.11	4515.01	4514.83	4520.76
8877.43	0.60007	0.39964	0.20064	0.00105	8935.24	-0.00059586	-0.20032	-0.7996	-0.4003	-0.99933	-0.60051	969.4	12012	12064.5	12064.8	12067.4	12064.5	12064.5	12064.4	12064.4	12065.1	12064.3	12069.3	8941.9	8880.73	8880.89	8880.71	8880.79	8882.34	8880.72	8880.69	8881.06	8880.65	8883.39	6793.13	6724.71	6724.73	6724.91	6724.8	6724.86	6726.8	6724.88	6724.77	6724.64	6727.94	4559.44	4512.33	4512.15	4518.29
8881.45	0.60001	0.39972	0.2013	0.000191832	8936.17	-4.68422e-05	-0.20042	-0.79998	-0.40024	-0.99945	-0.60024	969.3	12084	12061.9	12062.2	12064.9	12062	12061.9	12061.8	12061.9	12062.6	12061.8	12066.9	9020	8879.18	8879.34	8879.17	8879.24	8880.85	8879.17	8879.14	8879.53	8879.1	8881.91	6730	6723.7	6723.71	6723.89	6723.78	6723.84	6725.85	6723.86	6723.75	6723.63	6727.01	4624.44	4509.66	4509.47	4515.81
8885.47	0.60016	0.40023	0.19868	-0.00154	8937.07	-0.000362869	-0.20033	-0.80034	-0.40019	-0.99957	-0.59998	969.2	12025	12059.4	12059.7	12062.5	12059.4	12059.4	12059.3	12059.3	12060	12059.2	12064.5	8961.9	8877.64	8877.8	8877.62	8877.7	8879.36	8877.63	8877.59	8877.99	8877.55	8880.44	6745	6722.68	6722.69	6722.88	6722.77	6722.82	6724.91	6722.85	6722.73	6722.61	6726.09	4609.44	4506.98	4506.78	4513.33
8889.43	0.60053	0.39969	0.19839	-0.000841373	8937.98	0.000240937	-0.19999	-0.8007	-0.40013	-0.99968	-0.59993	969.1	12053	12056.8	12057.1	12060	12056.8	12056.8	12056.7	12056.7	12057.5	12056.6	12062	8920.95	8876.09	8876.25	8876.07	8876.15	8877.88	8876.08	8876.05	8876.45	8876.01	8878.98	6798.75	6721.66	6721.67	6721.86	6721.74	6721.81	6723.97	6721.83	6721.71	6721.58	6725.16	4599.44	4504.29	4504.09	4510.86
8893.43	0.59964	0.39949	0.20073	-0.000321995	8938.9	-0.000273707	-0.20011	-0.80071	-0.40008	-0.9997	-0.6	969	12159	12054.2	12054.5	12057.5	12054.2	12054.2	12054.1	12054.1	12054.9	12054	12059.6	8842.86	8874.54	8874.7	8874.52	8874.6	8876.4	8874.53	8874.5	8874.91	8874.46	8877.51	6827.5	6720.63	6720.65	6720.84	6720.72	6720.78	6723.03	6720.81	6720.69	6720.56	6724.23	4594.44	4501.6	4501.39	4508.46
8897.43	0.59909	0.39963	0.19966	-0.000623591	8939.85	-4.33709e-06	-0.20009	-0.8005	-0.40005	-0.99963	-0.60008	968.9	12076	12051.6	12051.9	12055.1	12051.7	12051.6	12051.5	12051.5	12052.4	12051.5	12057.2	8961.9	8872.98	8873.15	8872.97	8873.05	8874.91	8872.97	8872.94	8873.36	8872.9	8876.04	6797.5	6719.61	6719.63	6719.82	6719.7	6719.76	6722.09	6719.79	6719.66	6719.54	6723.3	4594.44	4498.91	4498.69	4506.06
8901.47	0.59806	0.4	0.20037	0.000455396	8940.77	-7.75327e-05	-0.19981	-0.8003	-0.40001	-0.99957	-0.60015	968.8	12093	12049	12049.4	12052.7	12049.1	12049	12049	12049	12049.8	12048.9	12054.9	8974.29	8871.43	8871.6	8871.41	8871.49	8873.42	8871.42	8871.39	8871.82	8871.34	8874.56	6820	6718.58	6718.6	6718.8	6718.68	6718.74	6721.15	6718.77	6718.64	6718.51	6722.38	4641.67	4496.22	4495.99	4503.66
8905.42	0.59844	0.39866	0.19895	-0.000551409	8941.7	0.000358815	-0.19973	-0.80009	-0.39997	-0.9995	-0.60017	968.7	12130	12046.5	12046.8	12050.3	12046.5	12046.5	12046.4	12046.4	12047.2	12046.3	12052.5	8894.29	8869.87	8870.05	8869.85	8869.94	8871.94	8869.86	8869.83	8870.27	8869.79	8873.1	6820.63	6717.56	6717.58	6717.78	6717.65	6717.72	6720.21	6717.75	6717.62	6717.49	6721.46	4686.11	4493.52	4493.29	4501.25
8909.44	0.59927	0.39904	0.19776	-0.000484603	8942.62	0.000646793	-0.19962	-0.80001	-0.39993	-0.9995	-0.6	968.6	12098	12043.9	12044.2	12047.9	12043.9	12043.9	12043.8	12043.8	12044.7	12043.7	12050.1	8957.14	8868.31	8868.49	8868.29	8868.38	8870.47	8868.3	8868.27	8868.72	8868.23	8871.65	6808.13	6716.53	6716.55	6716.76	6716.63	6716.69	6719.31	6716.73	6716.59	6716.46	6720.57	4622.22	4490.82	4490.58	4498.84
8913.44	0.59923	0.39722	0.1981	-0.00121	8943.54	0.000444809	-0.19968	-0.80013	-0.39988	-0.9996	-0.59983	968.5	12150	12041.3	12041.6	12045.5	12041.3	12041.3	12041.2	12041.2	12042.1	12041.1	12047.8	8962.86	8866.75	8866.93	8866.73	8866.82	8869	8866.74	8866.71	8867.17	8866.66	8870.19	6780	6715.51	6715.53	6715.73	6715.6	6715.67	6718.4	6715.71	6715.56	6715.43	6719.68	4583.33	4488.12	4487.87	4496.43
8917.48	0.5992	0.39949	0.1978	-0.00188	8944.46	0.000396723	-0.19934	-0.80026	-0.39982	-0.99971	-0.59966	968.4	12136	12038.7	12039	12043.1	12038.7	12038.7	12038.6	12038.6	12039.5	12038.5	12045.4	8887.62	8865.19	8865.37	8865.17	8865.26	8867.52	8865.18	8865.14	8865.62	8865.1	8868.74	6781.25	6714.48	6714.5	6714.71	6714.57	6714.65	6717.49	6714.69	6714.54	6714.41	6718.78	4549.44	4485.41	4485.15	4494.07
8921.42	0.5986	0.39923	0.19858	-0.00158	8945.39	0.00112	-0.19933	-0.80039	-0.39976	-0.99982	-0.59949	968.3	12069	12036.1	12036.4	12040.8	12036.1	12036.1	12036	12036	12037	12035.9	12043.1	8880.95	8863.62	8863.81	8863.6	8863.7	8866.05	8863.61	8863.58	8864.06	8863.54	8867.28	6755	6713.45	6713.47	6713.68	6713.55	6713.62	6716.58	6713.67	6713.51	6713.38	6717.89	4558.89	4482.7	4482.43	4491.83
8925.47	0.59858	0.3987	0.19861	-0.00018014	8946.31	0.001	-0.19928	-0.80052	-0.3997	-0.99992	-0.59919	968.2	12134	12033.5	12033.8	12038.5	12033.5	12033.5	12033.4	12033.4	12034.4	12033.3	12040.9	8906.67	8862.05	8862.24	8862.04	8862.13	8864.57	8862.05	8862.01	8862.51	8861.97	8865.82	6773.75	6712.42	6712.44	6712.66	6712.52	6712.59	6715.66	6712.64	6712.48	6712.34	6716.99	4574.44	4479.99	4479.71	4489.59
8929.43	0.59961	0.39834	0.19932	-0.00126	8947.22	0.00111	-0.19901	-0.80016	-0.39956	-0.9995	-0.59889	968.1	12121	12030.9	12031.2	12036.3	12030.9	12030.9	12030.8	12030.8	12031.8	12030.7	12038.7	9001.9	8860.48	8860.67	8860.46	8860.56	8863.12	8860.47	8860.44	8860.95	8860.4	8864.4	6783.75	6711.39	6711.4	6711.63	6711.48	6711.56	6714.75	6711.61	6711.45	6711.31	6716.09	4555	4477.27	4476.98	4487.35
8933.48	0.59907	0.39901	0.20031	-0.000624476	8948.13	0.00106	-0.19898	-0.79978	-0.39941	-0.99903	-0.59858	968	12074	12028.3	12028.6	12034	12028.3	12028.3	12028.2	12028.2	12029.2	12028.1	12036.5	8906.67	8858.91	8859.1	8858.89	8858.99	8861.68	8858.9	8858.87	8859.39	8858.82	8862.98	6764.38	6710.35	6710.37	6710.6	6710.45	6710.53	6713.9	6710.59	6710.41	6710.28	6715.26	4564.44	4474.54	4474.25	4485.09
8937.42	0.59927	0.39829	0.19904	-0.000666476	8949.07	0.00185	-0.19893	-0.79939	-0.39925	-0.99855	-0.59827	967.9	12046	12025.7	12026	12031.6	12025.7	12025.7	12025.6	12025.6	12026.7	12025.5	12034.1	8921.9	8857.34	8857.53	8857.32	8857.42	8860.24	8857.33	8857.29	8857.83	8857.25	8861.56	6803.13	6709.32	6709.33	6709.57	6709.42	6709.5	6713.05	6709.56	6709.38	6709.24	6714.43	4573.33	4471.82	4471.51	4482.84
8941.47	0.60011	0.39879	0.20182	-0.000151223	8950.02	0.00149	-0.19858	-0.799	-0.39909	-0.99807	-0.59791	967.8	12045	12023.1	12023.5	12029.4	12023.1	12023.1	12023	12023	12024.1	12022.9	12031.9	9034.29	8855.76	8855.96	8855.74	8855.85	8858.8	8855.75	8855.72	8856.26	8855.67	8860.14	6768.75	6708.28	6708.3	6708.54	6708.38	6708.46	6712.2	6708.53	6708.34	6708.2	6713.6	4648.89	4469.09	4468.77	4480.58
8945.42	0.60054	0.40025	0.19989	0.00017454	8950.92	0.00177	-0.19817	-0.79886	-0.3989	-0.99802	-0.59752	967.7	12191	12020.5	12020.8	12027.2	12020.5	12020.5	12020.4	12020.4	12021.5	12020.3	12029.8	9027.62	8854.19	8854.39	8854.17	8854.27	8857.35	8854.18	8854.14	8854.7	8854.1	8858.71	6780	6707.24	6707.26	6707.5	6707.34	6707.43	6711.35	6707.5	6707.3	6707.16	6712.77	4595.56	4466.35	4466.03	4478.5
8949.46	0.60018	0.40004	0.20069	0.00142	8951.84	0.0016	-0.1984	-0.79881	-0.39869	-0.99821	-0.59714	967.6	12111	12017.9	12018.2	12025.1	12017.9	12017.8	12017.8	12017.8	12018.9	12017.7	12027.8	8872.38	8852.61	8852.82	8852.59	8852.7	8855.93	8852.6	8852.57	8853.14	8852.52	8857.31	6753.75	6706.2	6706.22	6706.47	6706.3	6706.39	6710.5	6706.47	6706.26	6706.12	6711.94	4516.11	4463.62	4463.28	4476.65
8953.43	0.60173	0.40038	0.20127	0.00175	8952.76	0.00205	-0.19824	-0.79876	-0.39847	-0.9984	-0.59675	967.5	12140	12015.2	12015.6	12023.1	12015.3	12015.2	12015.1	12015.2	12016.3	12015	12025.8	8990.48	8851.03	8851.24	8851.01	8851.12	8854.56	8851.03	8850.99	8851.58	8850.94	8855.97	6741.88	6705.16	6705.18	6705.43	6705.26	6705.35	6709.65	6705.43	6705.22	6705.08	6711.11	4531.67	4460.87	4460.53	4474.79
8957.45	0.60303	0.40371	0.20253	0.00195	8953.7	0.00261	-0.19751	-0.79871	-0.39824	-0.9986	-0.59641	967.4	12078	12012.6	12013	12021.2	12012.7	12012.6	12012.5	12012.5	12013.8	12012.4	12023.9	8981.9	8849.46	8849.67	8849.44	8849.55	8853.19	8849.45	8849.41	8850.02	8849.36	8854.62	6796.88	6704.12	6704.14	6704.39	6704.22	6704.31	6708.88	6704.4	6704.18	6704.04	6710.37	4539.44	4458.13	4457.77	4472.41
8961.47	0.60532	0.40435	0.2065	0.00544	8954.61	0.00236	-0.19741	-0.79846	-0.39802	-0.99855	-0.5962	967.3	12053	12010	12010.4	12019.3	12010.1	12010	12009.9	12009.9	12011.2	12009.8	12022.1	8957.14	8847.88	8848.09	8847.86	8847.97	8851.82	8847.87	8847.83	8848.46	8847.79	8853.28	6773.13	6703.07	6703.09	6703.35	6703.18	6703.27	6708.18	6703.36	6703.14	6702.99	6709.69	4532.78	4455.38	4455.01	4470.56
8965.42	0.6105	0.40742	0.20775	0.00737	8955.54	0.00319	-0.1975	-0.79779	-0.39779	-0.99797	-0.596	967.2	12040	12007.4	12007.8	12017.5	12007.5	12007.4	12007.3	12007.3	12008.6	12007.2	12020.4	8966.67	8846.3	8846.52	8846.28	8846.39	8850.45	8846.29	8846.25	8846.89	8846.21	8851.94	6768.75	6702.03	6702.05	6702.31	6702.13	6702.23	6707.49	6702.32	6702.09	6701.95	6709.02	4631.11	4452.63	4452.24	4468.82
8967.45	0.61341	0.40954	0.20893	0.00814	8956.47	0.00307	-0.19706	-0.79713	-0.39756	-0.99738	-0.59579	967.1	12071	12004.8	12005.2	12015.9	12004.8	12004.7	12004.7	12004.7	12006	12004.6	12018.8	8988.57	8844.72	8844.94	8844.7	8844.82	8849.08	8844.71	8844.67	8845.33	8844.62	8850.59	6816.88	6700.98	6701	6701.27	6701.09	6701.18	6706.6	6701.29	6701.04	6700.9	6708.15	4568.89	4449.87	4449.47	4467.18
8968.43	0.6147	0.40908	0.2102	0.00866	8957.42	0.00313	-0.19674	-0.79645	-0.39732	-0.99678	-0.59558	967	12179	12002.1	12002.5	12014.4	12002.2	12002.1	12002	12002	12003.4	12001.9	12017.4	8931.43	8843.14	8843.36	8843.12	8843.24	8847.83	8843.13	8843.09	8843.77	8843.04	8849.37	6725.63	6699.93	6699.95	6700.23	6700.04	6700.14	6705.92	6700.25	6700	6699.85	6707.5	4543.33	4447.11	4446.7	4465.68
8969.44	0.6148	0.41	0.21057	0.01044	8958.33	0.00396	-0.19676	-0.7958	-0.39709	-0.9962	-0.59508	966.9	12143	11999.5	11999.9	12013.1	11999.6	11999.5	11999.4	11999.4	12000.8	11999.3	12016.1	9039.05	8841.55	8841.78	8841.53	8841.66	8846.64	8841.55	8841.51	8842.2	8841.46	8848.21	6749.38	6698.88	6698.9	6699.18	6698.99	6699.09	6705.29	6699.21	6698.95	6698.8	6706.89	4543.89	4444.35	4443.92	4464.33
8970.45	0.61636	0.41263	0.21178	0.01147	8959.26	0.00411	-0.1962	-0.79494	-0.39744	-0.99569	-0.59453	966.8	12067	11996.9	11997.3	12011.9	11996.9	11996.9	11996.8	11996.8	11998.3	11996.7	12015	8982.86	8839.97	8840.21	8839.95	8840.08	8845.44	8839.97	8839.93	8840.64	8839.88	8847.04	6715.63	6697.83	6697.85	6698.14	6697.94	6698.04	6704.71	6698.16	6697.9	6697.75	6706.33	4623.89	4441.58	4441.14	4463.16
8971.45	0.61923	0.41495	0.2146	0.01299	8960.19	0.00388	-0.19523	-0.79408	-0.39617	-0.99519	-0.59399	966.7	12120	11994.2	11994.7	12011	11994.3	11994.2	11994.1	11994.1	11995.7	11994	12014.2	9012.38	8838.39	8838.63	8838.37	8838.5	8844.07	8838.39	8838.34	8839.08	8838.3	8845.71	6718.75	6696.77	6696.79	6697.09	6696.89	6696.99	6704.18	6697.12	6696.84	6696.69	6705.84	4639.44	4438.81	4438.36	4462.19
8972.47	0.62232	0.41719	0.21746	0.01473	8961.11	0.00481	-0.19496	-0.79322	-0.39622	-0.99469	-0.59346	966.6	12067	11991.6	11992	12010.3	11991.7	11991.6	11991.5	11991.5	11993.1	11991.4	12013.5	9016.19	8836.81	8837.05	8836.79	8836.92	8842.94	8836.81	8836.76	8837.53	8836.72	8844.61	6773.75	6695.72	6695.74	6696.04	6695.83	6695.94	6703.73	6696.08	6695.79	6695.64	6705.41	4608.89	4436.04	4435.57	4461.47
8973.43	0.62634	0.42031	0.21972	0.01767	8962.06	0.00519	-0.19476	-0.79234	-0.39565	-0.99417	-0.5929	966.5	12107	11988.9	11989.4	12009.9	11989	11988.9	11988.9	11988.9	11990.5	11988.8	12013.2	9001.9	8835.23	8835.48	8835.21	8835.35	8841.88	8835.23	8835.18	8835.97	8835.13	8843.58	6713.13	6694.66	6694.68	6694.99	6694.77	6694.89	6703.36	6695.03	6694.73	6694.58	6705.06	4512.78	4433.27	4432.79	4461.01
8974.45	0.63089	0.42517	0.22342	0.02137	8963.01	0.00598	-0.19387	-0.79131	-0.39482	-0.99327	-0.59235	966.4	12116	11986.3	11986.8	12009.8	11986.4	11986.3	11986.2	11986.2	11987.9	11986.1	12013.2	8961.9	8833.65	8833.9	8833.63	8833.77	8840.89	8833.65	8833.6	8834.41	8833.55	8842.62	6738.75	6693.6	6693.62	6693.93	6693.71	6693.83	6703.08	6693.98	6693.67	6693.51	6704.81	4578.89	4430.49	4429.99	4460.87
8975.42	0.63837	0.4295	0.23135	0.02618	8963.94	0.00615	-0.19312	-0.79024	-0.39395	-0.99221	-0.59181	966.3	12096	11983.7	11984.1	12010.1	11983.8	11983.7	11983.6	11983.6	11985.4	11983.5	12013.6	8937.14	8832.07	8832.32	8832.05	8832.19	8839.99	8832.07	8832.02	8832.85	8831.97	8841.76	6777.5	6692.53	6692.55	6692.88	6692.65	6692.77	6702.91	6692.93	6692.61	6692.45	6704.67	4540	4427.71	4427.2	4461.09
8976.47	0.64957	0.43852	0.23831	0.0325	8964.84	0.00682	-0.19247	-0.78921	-0.39333	-0.99118	-0.59129	966.2	12090	11981	11981.5	12010.8	11981.1	11981	11980.9	11980.9	11982.8	11980.8	12014.3	8883.81	8830.49	8830.75	8830.47	8830.61	8839.2	8830.48	8830.44	8831.3	8830.39	8841.01	6767.5	6691.47	6691.49	6691.82	6691.59	6691.71	6702.87	6691.88	6691.54	6691.39	6704.67	4602.78	4424.93	4424.4	4461.72
8977.45	0.66125	0.44838	0.25088	0.04275	8965.76	0.0075	-0.19169	-0.78816	-0.39281	-0.99013	-0.59044	966.1	12102	11978.4	11978.9	12011.8	11978.5	11978.4	11978.3	11978.3	11980.2	11978.2	12015.5	8892.38	8828.9	8829.17	8828.88	8829.03	8838.54	8828.9	8828.85	8829.75	8828.8	8840.39	6733.13	6690.4	6690.43	6690.76	6690.52	6690.65	6702.98	6690.83	6690.48	6690.32	6704.81	4587.22	4422.14	4421.6	4462.81
8978.42	0.67843	0.46193	0.26826	0.05722	8966.7	0.00788	-0.1906	-0.78749	-0.39197	-0.98951	-0.58886	966	12006	11975.7	11976.2	12013.4	11975.8	11975.7	11975.6	11975.6	11977.6	11975.5	12017.1	9083.81	8827.32	8827.58	8827.3	8827.45	8838.03	8827.31	8827.27	8828.19	8827.22	8839.92	6746.88	6689.34	6689.36	6689.7	6689.46	6689.58	6703.27	6689.77	6689.41	6689.25	6705.12	4495.56	4419.35	4418.79	4464.44
8979.47	0.71083	0.48776	0.30131	0.08238	8967.64	0.00909	-0.18917	-0.78737	-0.39118	-0.98953	-0.58723	965.9	12151	11973.1	11973.6	12015.4	11973.2	11973.1	11973	11973	11975	11972.9	12019.3	8980	8825.73	8826	8825.71	8825.87	8837.7	8825.73	8825.68	8826.63	8825.63	8839.63	6780.63	6688.27	6688.29	6688.64	6688.39	6688.52	6703.75	6688.72	6688.34	6688.18	6705.64	4520	4416.56	4415.98	4466.66
8980.42	0.75498	0.52365	0.34097	0.11861	8968.57	0.01024	-0.18758	-0.78649	-0.38934	-0.98888	-0.58543	965.8	12137	11970.4	11970.9	12018	11970.5	11970.4	11970.3	11970.3	11972.5	11970.2	12022	8966.67	8824.15	8824.42	8824.13	8824.28	8837.59	8824.14	8824.1	8825.08	8824.05	8839.56	6866.88	6687.19	6687.22	6687.57	6687.32	6687.45	6704.45	6687.66	6687.27	6687.11	6706.38	4615.56	4413.77	4413.17	4469.55
8981.45	0.82376	0.58016	0.39857	0.17536	8969.49	0.01115	-0.18611	-0.78403	-0.38776	-0.98619	-0.58469	965.7	12142	11967.8	11968.3	12021.2	11967.9	11967.8	11967.7	11967.7	11969.9	11967.5	12025.2	8940.95	8822.56	8822.84	8822.54	8822.7	8837.73	8822.56	8822.51	8823.53	8822.46	8839.75	6781.88	6686.13	6686.15	6686.51	6686.25	6686.39	6705.42	6686.61	6686.2	6686.04	6707.38	4535	4410.97	4410.35	4473.19
8982.42	0.90421	0.65496	0.46319	0.23332	8970.42	0.01256	-0.18413	-0.7826	-0.38547	-0.98417	-0.58092	965.6	12097	11965.1	11965.6	12024.9	11965.2	11965.1	11965	11965	11967.4	11964.9	12029.1	8984.76	8820.98	8821.26	8820.95	8821.12	8838.16	8820.97	8820.93	8821.98	8820.87	8840.24	6799.38	6685.05	6685.08	6685.45	6685.18	6685.32	6706.68	6685.56	6685.13	6684.97	6708.68	4568.89	4408.17	4407.53	4477.65
8983.43	0.99608	0.737	0.52817	0.298	8971.33	0.01353	-0.18105	-0.77829	-0.38248	-0.9805	-0.57695	965.5	12061	11962.5	11963	12029.3	11962.6	11962.5	11962.4	11962.4	11964.8	11962.2	12033.6	8970.48	8819.39	8819.68	8819.37	8819.54	8838.93	8819.39	8819.34	8820.43	8819.29	8841.06	6825	6683.98	6684.01	6684.39	6684.11	6684.25	6708.26	6684.5	6684.06	6683.9	6710.3	4522.22	4405.36	4404.7	4483.03
8984.43	1.08092	0.81475	0.59226	0.35155	8972.24	0.01614	-0.17749	-0.77409	-0.37867	-0.9779	-0.57206	965.4	12048	11959.8	11960.4	12034.3	11959.9	11959.8	11959.7	11959.7	11962.2	11959.6	12038.8	8935.24	8817.8	8818.1	8817.78	8817.96	8840.08	8817.8	8817.75	8818.88	8817.7	8842.26	6796.88	6682.91	6682.94	6683.33	6683.04	6683.19	6710.2	6683.45	6682.99	6682.82	6712.28	4505.56	4402.56	4401.88	4489.39
8985.42	1.14672	0.88707	0.6425	0.39924	8973.16	0.01829	-0.17286	-0.76854	-0.37292	-0.97214	-0.56607	965.3	12067	11957.1	11957.7	12039.9	11957.3	11957.1	11957	11957	11959.7	11956.9	12044.5	8967.62	8816.22	8816.52	8816.19	8816.37	8841.67	8816.21	8816.17	8817.34	8816.11	8843.9	6738.75	6681.84	6681.86	6682.26	6681.97	6682.12	6712.55	6682.4	6681.92	6681.75	6714.67	4520.56	4399.75	4399.04	4496.84
8986.47	1.22064	0.95478	0.70537	0.45058	8974.07	0.02081	-0.16538	-0.75799	-0.36313	-0.96338	-0.55448	965.2	12117	11954.5	11955	12046.2	11954.6	11954.5	11954.4	11954.4	11957.1	11954.2	12050.9	9000.95	8814.63	8814.94	8814.61	8814.79	8843.75	8814.63	8814.58	8815.79	8814.52	8846.03	6782.5	6680.77	6680.79	6681.2	6680.9	6681.05	6715.33	6681.35	6680.85	6680.68	6717.49	4582.78	4396.94	4396.21	4505.45
8987.43	1.28939	1.02452	0.78061	0.52509	8974.98	0.02588	-0.15396	-0.74035	-0.34759	-0.94836	-0.53271	965.1	12262	11951.8	11952.4	12053	11952	11951.8	11951.7	11951.7	11954.6	11951.6	12057.9	9040	8813.04	8813.36	8813.02	8813.21	8846.38	8813.04	8812.99	8814.26	8812.94	8848.73	6761.25	6679.69	6679.72	6680.14	6679.83	6679.98	6718.58	6680.3	6679.77	6679.6	6720.79	4562.22	4394.12	4393.37	4515.3
8988.45	1.37369	1.11069	0.87981	0.6121	8975.91	0.03123	-0.13549	-0.70788	-0.31958	-0.92035	-0.49545	965	12153	11949.1	11949.7	12060.4	11949.3	11949.1	11949	11949	11952.1	11948.9	12065.5	8961.9	8811.46	8811.78	8811.43	8811.63	8849.6	8811.46	8811.41	8812.72	8811.35	8852.02	6761.25	6678.62	6678.64	6679.07	6678.75	6678.91	6722.35	6679.25	6678.7	6678.53	6724.59	4598.33	4391.3	4390.53	4526.46
8989.42	1.46433	1.22403	0.99423	0.71667	8976.86	0.03789	-0.10588	-0.65378	-0.27534	-0.87568	-0.4373	964.9	12125	11946.5	11947.1	12068.3	11946.6	11946.5	11946.4	11946.4	11949.6	11946.2	12073.6	8984.76	8809.87	8810.2	8809.85	8810.04	8853.48	8809.87	8809.82	8811.19	8809.77	8855.97	6829.38	6677.54	6677.57	6678	6677.68	6677.84	6726.65	6678.2	6677.62	6677.45	6728.95	4528.89	4388.49	4387.68	4538.99
8990.46	1.552	1.34538	1.10105	0.82563	8977.79	0.04852	-0.05227	-0.58343	-0.21393	-0.81335	-0.36002	964.8	12184	11943.8	11944.4	12076.6	11944	11943.8	11943.7	11943.7	11947.1	11943.6	12082.1	8967.62	8808.29	8808.62	8808.26	8808.46	8858.05	8808.29	8808.23	8809.66	8808.18	8860.61	6807.5	6676.47	6676.49	6676.94	6676.6	6676.77	6731.53	6677.15	6676.55	6676.37	6733.87	4581.11	4385.67	4384.84	4552.94
8991.42	1.61295	1.44388	1.19295	0.92391	8978.72	0.0617	0.01556	-0.50025	-0.13903	-0.73473	-0.27335	964.7	12114	11941.1	11941.8	12085.3	11941.3	11941.2	11941	11941	11944.6	11940.9	12091	8976.19	8806.7	8807.04	8806.68	8806.88	8863.36	8806.7	8806.65	8808.13	8806.59	8865.98	6797.5	6675.39	6675.41	6675.87	6675.53	6675.7	6736.99	6676.1	6675.47	6675.3	6739.39	4568.89	4382.84	4381.99	4568.35
8992.42	1.67479	1.53591	1.2721	1.01752	8979.66	0.08178	0.09856	-0.41755	-0.0588	-0.65226	-0.19657	964.6	12143	11938.5	11939.1	12094.2	11938.7	11938.5	11938.4	11938.4	11942.2	11938.3	12100.1	9012.38	8805.12	8805.46	8805.09	8805.3	8869.42	8805.12	8805.06	8806.61	8805.01	8872.13	6808.13	6674.31	6674.34	6674.81	6674.46	6674.63	6743.06	6675.05	6674.4	6674.22	6745.52	4574.44	4380.02	4379.13	4585.24
8993.42	1.72764	1.61734	1.3495	1.10836	8980.61	0.12076	0.18534	-0.35712	0.00617	-0.58639	-0.13902	964.5	12136	11935.8	11936.5	12103.3	11936	11935.8	11935.7	11935.7	11939.9	11935.6	12109.5	9032.38	8803.53	8803.88	8803.51	8803.72	8876.27	8803.53	8803.48	8805.1	8803.42	8879.07	6815.63	6673.23	6673.26	6673.74	6673.38	6673.56	6749.75	6674.01	6673.32	6673.14	6752.25	4555	4377.19	4376.28	4603.59
8994.46	1.75569	1.67983	1.4178	1.19104	8981.54	0.16531	0.26078	-0.31236	0.04845	-0.53696	-0.0981	964.4	12276	11933.1	11933.8	12112.3	11933.4	11933.2	11933	11933.1	11937.5	11932.9	12118.9	8960	8801.95	8802.31	8801.93	8802.15	8883.88	8801.95	8801.9	8803.6	8801.84	8886.78	6822.5	6672.16	6672.18	6672.68	6672.3	6672.49	6757.03	6672.97	6672.25	6672.06	6759.61	4613.89	4374.37	4373.42	4623.36
8995.44	1.77652	1.72032	1.475	1.25853	8982.45	0.22233	0.29752	-0.279	0.07514	-0.50485	-0.07183	964.3	12126	11930.5	11931.2	12121.2	11930.7	11930.5	11930.4	11930.4	11935	11930.3	12128	9019.05	8800.37	8800.73	8800.34	8800.57	8892.25	8800.37	8800.31	8802.09	8800.26	8895.24	6742.5	6671.08	6671.11	6671.61	6671.23	6671.42	6764.91	6671.93	6671.17	6670.99	6767.55	4552.22	4371.54	4370.57	4644.51
8996.47	1.79079	1.75285	1.4961	1.31004	8983.38	0.30293	0.31963	-0.2511	0.09769	-0.47388	-0.05202	964.2	12104	11927.8	11928.5	12129.9	11928	11927.9	11927.7	11927.7	11932.7	11927.6	12137	9006.67	8798.79	8799.16	8798.76	8798.99	8901.31	8798.79	8798.73	8800.59	8798.67	8904.4	6796.88	6670	6670.03	6670.55	6670.15	6670.35	6773.34	6670.89	6670.09	6669.91	6776.04	4668.89	4368.71	4367.71	4666.94
8997.42	1.78894	1.75984	1.50834	1.33269	8984.33	0.37538	0.3469	-0.21707	0.12485	-0.43985	-0.01415	964.1	12183	11925.2	11925.9	12138.1	11925.4	11925.2	11925.1	11925.1	11930.4	11925	12145.6	8991.43	8797.2	8797.58	8797.18	8797.42	8911.02	8797.21	8797.15	8799.09	8797.09	8914.2	6829.38	6668.93	6668.95	6669.48	6669.08	6669.28	6782.28	6669.85	6669.02	6668.83	6785.05	4693.33	4365.89	4364.84	4690.54
8998.45	1.77929	1.75694	1.49049	1.33036	8985.27	0.4331	0.38601	-0.18196	0.15798	-0.39672	0.01406	964	12120	11922.5	11923.2	12145.7	11922.7	11922.5	11922.4	11922.4	11928.1	11922.3	12153.7	8938.1	8795.63	8796.01	8795.6	8795.85	8921.26	8795.63	8795.57	8797.63	8795.51	8924.58	6831.25	6667.85	6667.87	6668.42	6668	6668.21	6791.68	6668.81	6667.94	6667.75	6794.52	4743.33	4363.06	4361.99	4715.15
8999.44	1.76342	1.71887	1.46307	1.31266	8986.21	0.48774	0.43154	-0.1216	0.20063	-0.34459	0.05899	963.9	12127	11919.9	11920.6	12152.6	11920.1	11919.9	11919.8	11919.8	11926	11919.6	12161.1	8882.86	8794.05	8794.44	8794.02	8794.27	8931.91	8794.05	8793.99	8796.18	8793.93	8935.38	6788.13	6666.77	6666.8	6667.36	6666.93	6667.14	6801.44	6667.79	6666.86	6666.67	6804.36	4693.89	4360.25	4359.13	4740.58
9000.43	1.74128	1.68758	1.41836	1.27062	8987.13	0.54323	0.48309	-0.07379	0.25048	-0.28938	0.10509	963.8	12117	11917.2	11918	12158.6	11917.4	11917.2	11917.1	11917.1	11923.9	11917	12167.7	9037.14	8792.46	8792.86	8792.44	8792.7	8942.84	8792.47	8792.41	8794.72	8792.35	8946.45	6878.13	6665.69	6665.72	6666.29	6665.85	6666.07	6811.49	6666.77	6665.79	6665.6	6814.5	4768.89	4357.43	4356.27	4766.63
9001.44	1.72267	1.63743	1.3863	1.24506	8988.05	0.6	0.54753	-0.02106	0.30758	-0.23539	0.16237	963.7	12101	11914.5	11915.3	12163.5	11914.8	11914.5	11914.4	11914.4	11921.9	11914.3	12173.3	9007.62	8790.88	8791.29	8790.86	8791.12	8953.88	8790.89	8790.83	8793.26	8790.77	8957.63	6840.63	6664.62	6664.64	6665.23	6664.78	6665	6821.72	6665.74	6664.71	6664.52	6824.81	4796.11	4354.61	4353.42	4793.04
9002.47	1.68454	1.59232	1.3728	1.20299	8988.97	0.67033	0.6127	0.03601	0.3706	-0.17889	0.2218	963.6	12130	11911.9	11912.7	12167.3	11912.1	11911.9	11911.8	11911.8	11919.9	11911.6	12177.9	8966.67	8789.3	8789.72	8789.28	8789.55	8964.83	8789.31	8789.25	8791.81	8789.19	8968.73	6897.5	6663.54	6663.57	6664.17	6663.7	6663.93	6832	6664.72	6663.64	6663.44	6835.17	4775.56	4351.8	4350.57	4819.54
9003.45	1.66127	1.54754	1.36172	1.17068	8989.92	0.77325	0.6816	0.09104	0.44049	-0.12791	0.28011	963.5	12075	11909.2	11910	12169.8	11909.5	11909.2	11909.1	11909.1	11918.1	11909	12181.3	9008.57	8787.73	8788.15	8787.7	8787.98	8975.5	8787.73	8787.67	8790.4	8787.61	8979.59	6937.5	6662.47	6662.5	6663.12	6662.63	6662.87	6842.21	6663.72	6662.56	6662.37	6845.48	4779.44	4349	4347.72	4845.83
9004.47	1.64533	1.51561	1.32643	1.12912	8990.88	0.87339	0.75247	0.14148	0.50704	-0.08416	0.33106	963.4	12105	11906.5	11907.4	12171	11906.8	11906.6	11906.4	11906.4	11916.5	11906.3	12183.5	8966.67	8786.15	8786.58	8786.12	8786.41	8985.67	8786.15	8786.09	8789.05	8786.03	8990.01	6873.75	6661.4	6661.43	6662.06	6661.56	6661.81	6852.2	6662.73	6661.5	6661.3	6855.59	4871.11	4346.21	4344.88	4871.59
9005.42	1.62745	1.49447	1.29207	1.10001	8991.81	0.95988	0.82418	0.17567	0.55834	-0.04926	0.36924	963.3	12203	11903.9	11904.7	12170.7	11904.2	11903.9	11903.8	11903.8	11914.9	11903.6	12184.4	9007.62	8784.57	8785.01	8784.55	8784.84	8995.11	8784.58	8784.52	8787.7	8784.45	8999.71	6853.75	6660.33	6660.36	6661.01	6660.5	6660.75	6861.83	6661.74	6660.43	6660.23	6865.33	4916.67	4343.42	4342.05	4896.5
9006.44	1.6136	1.46232	1.25456	1.0711	8992.71	1.04446	0.87615	0.19248	0.59078	-0.0283	0.39629	963.2	12092	11901.2	11902.1	12169	11901.5	11901.2	11901.1	11901.1	11913.6	11901	12184	8953.33	8783	8783.45	8782.97	8783.27	9003.62	8783	8782.94	8786.25	8782.88	9008.36	6931.25	6659.26	6659.29	6659.97	6659.43	6659.69	6870.95	6660.75	6659.36	6659.16	6874.56	4942.22	4340.64	4339.22	4920.21
9007.46	1.61345	1.44284	1.25049	1.04608	8993.61	1.11005	0.90766	0.20062	0.60336	-0.01936	0.4023	963.1	12121	11898.5	11899.4	12165.8	11898.9	11898.6	11898.5	11898.5	11912.5	11898.3	12182.4	8940	8781.42	8781.88	8781.4	8781.7	9010.99	8781.43	8781.36	8784.93	8781.3	9016.01	6891.25	6658.2	6658.23	6658.92	6658.37	6658.63	6879.4	6659.76	6658.3	6658.1	6883.13	4986.67	4337.86	4336.4	4942.38
9008.48	1.61456	1.44187	1.25171	1.03934	8994.56	1.16114	0.92094	0.20403	0.59863	-0.01774	0.40498	963	12193	11895.9	11896.8	12161.1	11896.2	11895.9	11895.8	11895.8	11911.6	11895.6	12179.5	9011.43	8779.84	8780.31	8779.82	8780.14	9017.01	8779.85	8779.79	8783.65	8779.72	9022.35	6941.88	6657.14	6657.17	6657.88	6657.31	6657.58	6887.04	6658.82	6657.24	6657.04	6890.93	4957.78	4335.11	4333.59	4962.69
9009.47	1.61454	1.43953	1.24696	1.03051	8995.48	1.20108	0.91066	0.20079	0.58732	-0.02468	0.39588	962.9	12190	11893.2	11894.1	12155	11893.6	11893.3	11893.1	11893.1	11911	11893	12175.5	8977.14	8778.27	8778.75	8778.24	8778.57	9021.54	8778.28	8778.21	8782.42	8778.15	9027.24	6912.5	6656.08	6656.11	6656.84	6656.26	6656.53	6893.74	6657.89	6656.18	6655.98	6897.78	5021.67	4332.36	4330.78	4980.82
9010.45	1.61123	1.44503	1.24074	1.02023	8996.41	1.23228	0.88864	0.18963	0.57368	-0.01989	0.39166	962.8	12180	11890.6	11891.5	12147.4	11890.9	11890.6	11890.5	11890.5	11910.7	11890.3	12170.4	8998.1	8776.7	8777.19	8776.67	8777.01	9024.42	8776.7	8776.64	8781.23	8776.57	9030.54	6955.63	6655.02	6655.05	6655.81	6655.2	6655.49	6899.35	6656.96	6655.13	6654.92	6903.56	4982.78	4329.62	4327.99	4996.47
9011.48	1.61755	1.43848	1.24405	1.01658	8997.32	1.23771	0.86066	0.18458	0.56696	-0.02377	0.3738	962.7	12144	11887.9	11888.9	12138.6	11888.3	11888	11887.8	11887.8	11910.7	11887.7	12164.3	9035.24	8775.12	8775.62	8775.1	8775.44	9025.57	8775.13	8775.07	8780.12	8775	9032.17	6902.5	6653.97	6654	6654.78	6654.15	6654.45	6903.78	6656.03	6654.08	6653.87	6908.15	5026.67	4326.9	4325.2	5009.36
9012.42	1.61983	1.44062	1.23714	1.02082	8998.25	1.22669	0.83068	0.18527	0.56951	-0.02875	0.37325	962.6	12139	11885.3	11886.2	12128.7	11885.6	11885.3	11885.1	11885.2	11911.1	11885	12157.5	9065.71	8773.55	8774.07	8773.53	8773.88	9024.92	8773.56	8773.5	8779.07	8773.43	9032.07	6922.5	6652.92	6652.95	6653.75	6653.11	6653.41	6906.91	6655.14	6653.03	6652.82	6911.49	5068.33	4324.18	4322.43	5019.26
9013.43	1.61126	1.43544	1.2269	1.00808	8999.15	1.20338	0.80454	0.19516	0.58202	-0.03112	0.38682	962.5	12147	11882.6	11883.6	12117.6	11883	11882.6	11882.5	11882.5	11912	11882.4	12150	8961.9	8771.99	8772.51	8771.96	8772.33	9022.43	8772	8771.93	8778.12	8771.86	9030.22	6880.63	6651.88	6651.91	6652.73	6652.06	6652.37	6908.69	6654.32	6651.98	6651.77	6913.54	5040.56	4321.49	4319.67	5025.99
9014.45	1.60234	1.42807	1.19603	0.99775	9000.09	1.1609	0.78407	0.19063	0.60087	-0.02924	0.3964	962.4	12110	11880	11881	12105.7	11880.4	11880	11879.8	11879.9	11913.3	11879.7	12142	8954.29	8770.42	8770.95	8770.39	8770.77	9018.15	8770.43	8770.36	8777.27	8770.29	9026.69	6918.75	6650.83	6650.86	6651.71	6651.02	6651.34	6909.07	6653.51	6650.94	6650.73	6914.19	5046.11	4318.81	4316.92	5029.4
9015.43	1.59515	1.41747	1.2114	0.98306	9000.99	1.12326	0.7711	0.19153	0.61859	-0.0243	0.40871	962.3	12129	11877.3	11878.4	12092.9	11877.7	11877.3	11877.2	11877.2	11915.1	11877	12133.8	8963.81	8768.85	8769.4	8768.83	8769.21	9012.12	8768.86	8768.8	8776.55	8768.73	9021.53	6941.88	6649.79	6649.82	6650.69	6649.98	6650.31	6908	6652.62	6649.9	6649.68	6913.33	5015.56	4316.14	4314.17	5029.4
9016.44	1.58677	1.40673	1.20502	0.97628	9001.91	1.08613	0.76378	0.19394	0.62972	-0.03004	0.41526	962.2	12144	11874.6	11875.7	12079.5	11875.1	11874.7	11874.5	11874.5	11917.4	11874.4	12125.4	9020	8767.29	8767.85	8767.26	8767.66	9004.45	8767.3	8767.23	8775.97	8767.16	9014.88	6917.5	6648.75	6648.78	6649.68	6648.95	6649.28	6905.5	6651.86	6648.86	6648.65	6911.16	5018.89	4313.47	4311.44	5025.94
9017.45	1.57604	1.3915	1.18046	0.97012	9002.82	1.05381	0.76491	0.19022	0.63061	-0.03576	0.41311	962.1	12104	11872	11873.1	12065.6	11872.5	11872	11871.9	11871.9	11920.3	11871.7	12117.1	8960.95	8765.72	8766.29	8765.7	8766.11	8995.28	8765.74	8765.67	8775.56	8765.6	9006.89	6964.38	6647.72	6647.75	6648.67	6647.91	6648.26	6901.6	6651.16	6647.83	6647.61	6907.64	5026.67	4310.83	4308.72	5019.04
9018.47	1.56925	1.37221	1.17857	0.9583	9003.76	1.01919	0.76891	0.1819	0.62107	-0.03914	0.40839	962	12146	11869.3	11870.5	12051.5	11869.8	11869.4	11869.2	11869.2	11923.7	11869.1	12109	8932.38	8764.16	8764.74	8764.13	8764.56	8984.78	8764.17	8764.1	8775.34	8764.03	8997.77	6901.88	6646.69	6646.72	6647.68	6646.88	6647.24	6896.34	6650.52	6646.8	6646.58	6902.83	4990.56	4308.21	4306.01	5008.74
9019.43	1.56357	1.36365	1.16056	0.95303	9004.69	0.99672	0.77804	0.17553	0.60345	-0.04682	0.39792	961.9	12122	11866.7	11867.9	12037.1	11867.2	11866.7	11866.6	11866.6	11927.7	11866.4	12101.4	8963.81	8762.6	8763.19	8762.57	8763.01	8973.13	8762.61	8762.54	8775.35	8762.47	8987.72	6923.75	6645.66	6645.69	6646.68	6645.86	6646.23	6889.8	6649.96	6645.77	6645.55	6896.81	4971.67	4305.6	4303.31	4995.17
9020.46	1.54788	1.34082	1.15362	0.95561	9005.61	0.98177	0.78757	0.16876	0.58302	-0.05557	0.38939	961.8	12257	11864	11865.2	12022.7	11864.5	11864.1	11863.9	11863.9	11932.2	11863.8	12094.2	8929.52	8761.03	8761.65	8761.01	8761.46	8960.54	8761.05	8760.98	8775.61	8760.9	8976.99	6855.63	6644.63	6644.66	6645.69	6644.84	6645.22	6882.07	6649.5	6644.75	6644.52	6889.7	4992.78	4302.99	4300.62	4978.51
9021.42	1.53757	1.33935	1.13717	0.95169	9006.48	0.97044	0.79721	0.16065	0.56549	-0.06507	0.36031	961.7	12106	11861.4	11862.6	12008.4	11861.9	11861.5	11861.3	11861.3	11937.4	11861.1	12087.8	9013.33	8759.47	8760.1	8759.45	8759.91	8947.23	8759.49	8759.41	8776.15	8759.34	8965.82	6868.13	6643.61	6643.64	6644.69	6643.81	6644.21	6873.26	6649.16	6643.73	6643.5	6881.63	4938.89	4300.4	4297.94	4958.95
9022.45	1.52616	1.31473	1.13141	0.9309	9007.42	0.96415	0.8091	0.15157	0.54791	-0.06759	0.34935	961.6	12117	11858.8	11860	11994.4	11859.3	11858.8	11858.6	11858.6	11943	11858.5	12082.1	8983.81	8757.91	8758.55	8757.88	8758.36	8933.42	8757.93	8757.85	8777.01	8757.78	8954.46	6933.13	6642.59	6642.62	6643.71	6642.8	6643.2	6863.51	6648.97	6642.71	6642.48	6872.77	4847.22	4297.83	4295.27	4936.75
9023.47	1.52439	1.30947	1.12271	0.92178	9008.38	0.9642	0.81824	0.14019	0.53228	-0.06754	0.34113	961.5	12020	11856.1	11857.4	11980.6	11856.7	11856.2	11856	11856	11949.1	11855.8	12077.2	8887.62	8756.35	8757.01	8756.33	8756.82	8919.33	8756.37	8756.29	8778.22	8756.22	8943.18	6861.88	6641.57	6641.6	6642.73	6641.78	6642.2	6852.95	6648.94	6641.69	6641.46	6863.27	4868.89	4295.27	4292.6	4912.19
9024.44	1.51062	1.295	1.11173	0.90855	9009.33	0.966	0.82421	0.14433	0.52115	-0.06515	0.33508	961.4	12057	11853.5	11854.8	11967.3	11854	11853.5	11853.4	11853.4	11955.7	11853.2	12073.1	8983.81	8754.79	8755.46	8754.76	8755.27	8905.15	8754.81	8754.73	8779.8	8754.66	8932.18	6834.38	6640.55	6640.59	6641.75	6640.77	6641.2	6841.73	6649.13	6640.68	6640.44	6853.31	4828.89	4292.72	4289.94	4885.56
9025.46	1.50693	1.29017	1.10618	0.90874	9010.24	0.96914	0.82676	0.14795	0.51448	-0.0651	0.33327	961.3	12114	11850.8	11852.1	11954.5	11851.4	11850.9	11850.7	11850.7	11962.5	11850.5	12069.9	9040.95	8753.23	8753.92	8753.21	8753.73	8891.08	8753.25	8753.17	8781.8	8753.1	8921.71	6852.5	6639.54	6639.57	6640.77	6639.75	6640.2	6830	6649.56	6639.66	6639.42	6843.1	4783.33	4290.18	4287.29	4857.2
9026.43	1.50462	1.27953	1.10243	0.90173	9011.16	0.97066	0.82694	0.15139	0.51179	-0.05743	0.32855	961.2	12142	11848.2	11849.5	11942.2	11848.8	11848.2	11848.1	11848.1	11969.7	11847.9	12067.4	8916.19	8751.67	8752.38	8751.65	8752.19	8877.28	8751.7	8751.61	8784.23	8751.54	8911.94	6903.75	6638.52	6638.56	6639.81	6638.74	6639.2	6817.92	6650.28	6638.65	6638.41	6832.81	4747.22	4287.64	4284.64	4827.45
9027.46	1.50934	1.28514	1.10283	0.89162	9012.11	0.96981	0.82457	0.15919	0.5132	-0.04938	0.32966	961.1	11946	11845.5	11846.9	11930.5	11846.2	11845.6	11845.4	11845.4	11976.9	11845.2	12065.7	8972.38	8750.12	8750.84	8750.09	8750.65	8863.9	8750.14	8750.06	8787.11	8749.98	8903.04	6867.5	6637.51	6637.55	6638.84	6637.73	6638.21	6805.62	6651.33	6637.64	6637.4	6822.66	4755.56	4285.13	4282	4796.64
9029.42	1.52227	1.29576	1.09949	0.90535	9013.05	0.96788	0.81991	0.16835	0.51785	-0.04178	0.33585	961	12040	11842.9	11844.3	11919.4	11843.6	11842.9	11842.8	11842.8	11984.2	11842.6	12064.6	8967.62	8748.56	8749.3	8748.54	8749.12	8851.07	8748.58	8748.5	8790.45	8748.43	8895.14	6835	6636.5	6636.54	6637.88	6636.73	6637.21	6793.25	6652.77	6636.63	6636.39	6812.81	4780.56	4282.63	4279.36	4765.1
9031.42	1.54317	1.307	1.11616	0.92133	9013.98	0.96469	0.81282	0.17679	0.52561	-0.03321	0.34437	960.9	11961	11840.2	11841.7	11908.9	11840.9	11840.3	11840.1	11840.1	11991.4	11840	12064	8978.1	8747.01	8747.77	8746.98	8747.58	8838.86	8747.03	8746.95	8794.25	8746.87	8888.33	6853.75	6635.49	6635.53	6636.92	6635.72	6636.23	6780.94	6654.63	6635.63	6635.38	6803.45	4788.33	4280.14	4276.73	4733.18
9033.43	1.56507	1.33455	1.13557	0.939	9014.89	0.96007	0.8033	0.18208	0.53522	-0.02708	0.35387	960.8	11990	11837.6	11839.1	11899.1	11838.3	11837.6	11837.5	11837.5	11998.3	11837.3	12063.9	8888.57	8745.46	8746.23	8745.43	8746.05	8827.36	8745.48	8745.39	8798.5	8745.32	8882.68	6849.38	6634.49	6634.52	6635.97	6634.72	6635.24	6768.82	6656.96	6634.62	6634.37	6794.74	4695.56	4277.65	4274.1	4701.17
9035.44	1.58649	1.36703	1.16418	0.96975	9015.8	0.95284	0.79112	0.19205	0.54625	-0.01833	0.36173	960.7	12072	11834.9	11836.5	11889.9	11835.7	11835	11834.8	11834.8	12004.8	11834.6	12063.9	9002.86	8743.9	8744.7	8743.87	8744.52	8816.61	8743.93	8743.84	8803.17	8743.76	8878.21	6839.38	6633.48	6633.52	6635.02	6633.72	6634.25	6756.98	6659.8	6633.62	6633.36	6786.84	4699.44	4275.17	4271.47	4669.37
9037.42	1.60642	1.40265	1.18811	1.00477	9016.7	0.94518	0.77807	0.204	0.55932	-0.01088	0.36885	960.6	12005	11832.3	11833.9	11881.2	11833.1	11832.3	11832.1	11832.1	12010.8	11832	12063.9	8930.48	8742.35	8743.17	8742.32	8742.99	8806.63	8742.38	8742.29	8808.24	8742.21	8874.9	6703.13	6632.48	6632.52	6634.08	6632.72	6633.27	6745.51	6663.19	6632.62	6632.36	6779.86	4725.56	4272.73	4268.85	4638.04
9039.47	1.62554	1.41569	1.21705	1.03681	9017.64	0.93554	0.76489	0.21109	0.57416	-0.00707	0.38092	960.5	12039	11829.6	11831.2	11873.2	11830.4	11829.7	11829.5	11829.5	12016	11829.3	12063.9	8834.29	8740.8	8741.64	8740.77	8741.46	8797.42	8740.83	8740.74	8813.64	8740.66	8872.7	6756.88	6631.48	6631.51	6633.13	6631.72	6632.29	6734.5	6667.12	6631.61	6631.35	6773.87	4661.67	4270.29	4266.23	4607.42
9041.45	1.63856	1.44109	1.24796	1.05956	9018.58	0.92259	0.75212	0.2161	0.58913	0.00343	0.3943	960.4	12079	11827	11828.6	11865.7	11827.8	11827	11826.8	11826.8	12020.4	11826.7	12063.5	8810.48	8739.24	8740.11	8739.22	8739.93	8788.97	8739.27	8739.18	8819.31	8739.1	8871.52	6712.5	6630.47	6630.51	6632.19	6630.72	6631.3	6724	6671.6	6630.61	6630.35	6768.96	4651.11	4267.86	4263.61	4577.7
9043.43	1.65316	1.45719	1.25652	1.07066	9019.51	0.90683	0.74169	0.21925	0.60587	0.00373	0.40482	960.3	12085	11824.3	11826	11858.7	11825.2	11824.4	11824.2	11824.2	12023.8	11824	12062.7	8795.24	8737.69	8738.57	8737.66	8738.4	8781.26	8737.72	8737.63	8825.15	8737.54	8871.27	6790.63	6629.46	6629.5	6631.26	6629.71	6630.32	6714.05	6676.62	6629.6	6629.34	6765.15	4648.89	4265.44	4261	4549.06
9045.43	1.6628	1.47888	1.26593	1.08678	9020.4	0.89473	0.7344	0.22695	0.61773	0.00536	0.42293	960.2	12134	11821.6	11823.4	11852.2	11822.6	11821.7	11821.5	11821.5	12026	11821.3	12061.2	8917.14	8736.13	8737.04	8736.1	8736.87	8774.24	8736.16	8736.07	8831.09	8735.98	8871.8	6753.13	6628.46	6628.49	6630.32	6628.71	6629.34	6704.7	6682.13	6628.6	6628.33	6762.43	4706.11	4263.01	4258.38	4521.64
9047.47	1.65932	1.48599	1.27845	1.10216	9021.31	0.88108	0.72752	0.22425	0.63036	0.00966	0.42621	960.1	12073	11819	11820.8	11846.1	11820	11819.1	11818.9	11818.9	12027.2	11818.7	12059	8915.24	8734.57	8735.5	8734.54	8735.34	8767.86	8734.6	8734.51	8837	8734.42	8872.96	6780.63	6627.45	6627.49	6629.39	6627.7	6628.36	6695.95	6688.07	6627.59	6627.32	6760.73	4611.67	4260.65	4255.77	4495.55
9049.44	1.65933	1.48113	1.28869	1.10617	9022.24	0.8673	0.72114	0.2236	0.64233	0.00947	0.42634	960	12053	11816.3	11818.2	11840.5	11817.4	11816.4	11816.2	11816.2	12027	11816	12056	8959.05	8733.01	8733.97	8732.98	8733.81	8762.09	8733.04	8732.95	8842.77	8732.86	8874.58	6718.13	6626.44	6626.48	6628.47	6626.7	6627.38	6687.81	6694.33	6626.59	6626.32	6759.98	4619.44	4258.3	4253.17	4470.87
9051.42	1.66226	1.48605	1.29089	1.10844	9023.19	0.85876	0.71636	0.21455	0.65147	0.0009268	0.43757	959.9	12078	11813.7	11815.6	11835.2	11814.8	11813.8	11813.5	11813.5	12025.5	11813.4	12052	8899.05	8731.45	8732.44	8731.42	8732.29	8756.86	8731.49	8731.39	8848.28	8731.3	8876.49	6761.25	6625.43	6625.47	6627.55	6625.7	6626.39	6680.27	6700.79	6625.58	6625.31	6760.05	4609.44	4255.94	4250.56	4447.63
9053.42	1.66138	1.47621	1.28068	1.11275	9024.13	0.85105	0.71319	0.21781	0.65667	-0.0004356	0.44067	959.8	12004	11811	11813	11830.2	11812.1	11811.1	11810.9	11810.9	12022.7	11810.7	12046.9	8820	8729.89	8730.91	8729.87	8730.77	8752.13	8729.93	8729.83	8853.39	8729.75	8878.5	6763.75	6624.42	6624.46	6626.64	6624.69	6625.42	6673.33	6707.32	6624.57	6624.3	6760.78	4576.11	4253.59	4247.96	4425.87
9055.47	1.65576	1.47411	1.27187	1.11174	9025.07	0.84553	0.71035	0.21388	0.65741	-0.00606	0.44114	959.7	12035	11808.4	11810.4	11825.5	11809.5	11808.5	11808.2	11808.2	12018.5	11808.1	12040.9	8811.43	8728.33	8729.38	8728.31	8729.24	8747.83	8728.37	8728.27	8857.97	8728.18	8880.41	6797.5	6623.41	6623.45	6625.73	6623.69	6624.44	6666.95	6713.74	6623.57	6623.29	6761.98	4579.44	4251.24	4245.35	4405.58
9057.42	1.64617	1.46954	1.2669	1.09879	9026.01	0.84344	0.70858	0.21169	0.65335	-0.01456	0.44098	959.6	12020	11805.7	11807.8	11821.1	11807	11805.8	11805.6	11805.6	12013.1	11805.4	12033.8	8913.33	8726.77	8727.84	8726.74	8727.72	8743.91	8726.81	8726.71	8861.9	8726.62	8882.06	6760.63	6622.4	6622.44	6624.82	6622.68	6623.46	6661.12	6719.88	6622.56	6622.28	6763.45	4581.67	4249	4242.75	4386.73
9059.42	1.64192	1.45461	1.25275	1.09036	9026.94	0.84328	0.70794	0.20684	0.645	-0.01783	0.43495	959.5	12011	11803	11805.2	11816.9	11804.3	11803.1	11802.9	11802.9	12006.4	11802.7	12025.6	8874.29	8725.21	8726.31	8725.18	8726.2	8740.33	8725.25	8725.14	8865.06	8725.06	8883.28	6720.63	6621.4	6621.44	6623.94	6621.68	6622.48	6655.8	6725.55	6621.55	6621.27	6764.97	4550.56	4246.75	4240.14	4369.29
9061.47	1.63465	1.44592	1.23732	1.07687	9027.88	0.84696	0.70777	0.19846	0.63335	-0.0227	0.42393	959.4	11952	11800.4	11802.6	11812.9	11801.8	11800.5	11800.3	11800.3	11998.5	11800.1	12016.5	8891.43	8723.64	8724.78	8723.62	8724.68	8737.04	8723.68	8723.58	8867.35	8723.49	8883.93	6757.5	6620.38	6620.43	6623.06	6620.67	6621.51	6650.94	6730.57	6620.54	6620.25	6766.32	4550	4244.5	4237.54	4353.21
9063.45	1.62798	1.4513	1.22921	1.0608	9028.81	0.85283	0.70951	0.19072	0.62017	-0.027	0.41308	959.3	11942	11797.7	11800	11809	11799.2	11797.8	11797.6	11797.6	11989.5	11797.4	12006.5	8822.86	8722.08	8723.25	8722.05	8723.16	8734	8722.12	8722.02	8868.68	8721.93	8883.88	6768.75	6619.37	6619.42	6622.18	6619.66	6620.53	6646.53	6734.74	6619.53	6619.24	6767.27	4496.11	4242.25	4234.94	4338.41
9065.42	1.62196	1.44328	1.23101	1.05454	9029.75	0.86076	0.71135	0.18436	0.60623	-0.02718	0.40268	959.2	11962	11795.1	11797.4	11805.3	11796.6	11795.2	11795	11794.9	11979.6	11794.8	11995.8	8816.19	8720.52	8721.72	8720.49	8721.65	8731.17	8720.56	8720.45	8868.99	8720.36	8883.02	6790	6618.36	6618.41	6621.3	6618.66	6619.56	6642.51	6737.92	6618.53	6618.23	6767.63	4536.67	4240.03	4232.33	4324.82
9067.45	1.61894	1.43311	1.22692	1.0415	9030.66	0.8715	0.71461	0.17842	0.5933	-0.02847	0.3936	959.1	11973	11792.4	11794.8	11801.8	11794	11792.5	11792.3	11792.3	11968.8	11792.1	11984.3	8911.43	8718.95	8720.19	8718.92	8720.13	8728.52	8718.99	8718.88	8868.23	8718.79	8881.28	6758.13	6617.35	6617.4	6620.47	6617.65	6618.59	6638.86	6739.97	6617.52	6617.22	6767.26	4548.89	4237.95	4229.73	4312.36
9069.42	1.61988	1.42702	1.22095	1.03635	9031.6	0.88292	0.72069	0.17273	0.58143	-0.03186	0.38489	959	11979	11789.7	11792.2	11798.3	11791.4	11789.9	11789.6	11789.6	11957.4	11789.4	11972.3	8977.14	8717.38	8718.66	8717.35	8718.61	8726.03	8717.43	8717.31	8866.38	8717.22	8878.61	6741.25	6616.34	6616.39	6619.63	6616.65	6617.62	6635.53	6740.78	6616.51	6616.21	6765.99	4535.56	4235.87	4227.13	4300.95
9071.46	1.61296	1.42344	1.22449	1.03716	9032.53	0.89511	0.7267	0.16805	0.57018	-0.03459	0.37942	958.9	12012	11787.1	11789.7	11795	11788.8	11787.2	11786.9	11786.9	11945.5	11786.7	11959.8	8911.43	8715.81	8717.14	8715.78	8717.11	8723.67	8715.86	8715.75	8863.46	8715.66	8875.01	6723.75	6615.33	6615.37	6618.8	6615.64	6616.65	6632.49	6740.31	6615.5	6615.2	6763.72	4562.22	4233.79	4224.52	4290.5
9073.45	1.61011	1.41681	1.22068	1.02579	9033.47	0.90842	0.73287	0.16638	0.56408	-0.03444	0.37388	958.8	12050	11784.4	11787.1	11791.7	11786.2	11784.5	11784.3	11784.3	11933.1	11784.1	11947.1	8908.57	8714.25	8715.61	8714.22	8715.61	8721.42	8714.3	8714.18	8859.49	8714.09	8870.47	6770	6614.32	6614.36	6617.97	6614.63	6615.69	6629.7	6738.52	6614.49	6614.18	6760.4	4565.56	4231.71	4221.92	4280.93
9075.46	1.61426	1.41712	1.21007	1.00532	9034.4	0.92142	0.74062	0.1651	0.55808	-0.03448	0.36628	958.7	11878	11781.7	11784.5	11788.5	11783.7	11781.9	11781.6	11781.6	11920.6	11781.4	11934.2	8836.19	8712.68	8714.1	8712.65	8714.11	8719.27	8712.73	8712.62	8854.54	8712.52	8865.04	6804.38	6613.31	6613.35	6617.21	6613.63	6614.72	6627.14	6735.45	6613.48	6613.17	6756.1	4510	4229.72	4219.32	4272.16
9077.49	1.61336	1.41015	1.20823	0.99831	9035.31	0.93421	0.74733	0.16718	0.55659	-0.03697	0.35874	958.6	12029	11779	11781.9	11785.3	11781.1	11779.2	11778.9	11778.9	11908	11778.7	11921.4	8800.95	8711.12	8712.58	8711.09	8712.62	8717.18	8711.17	8711.05	8848.66	8710.96	8858.79	6764.38	6612.3	6612.34	6616.46	6612.62	6613.76	6624.78	6731.16	6612.47	6612.16	6750.79	4497.78	4227.96	4216.71	4264.11
9079.43	1.60646	1.39953	1.21931	0.99404	9036.27	0.94764	0.75435	0.16936	0.55527	-0.03957	0.36238	958.5	11922	11776.4	11779.4	11782.2	11778.5	11776.5	11776.3	11776.2	11895.4	11776	11908.6	8893.33	8709.55	8711.05	8709.52	8711.14	8715.16	8709.6	8709.48	8841.96	8709.39	8851.77	6737.5	6611.29	6611.33	6615.7	6611.61	6612.8	6622.6	6725.77	6611.46	6611.15	6744.55	4502.78	4226.21	4214.11	4256.69
9081.46	1.6046	1.41441	1.21384	0.99275	9037.2	0.96367	0.76122	0.17269	0.55652	-0.03607	0.36827	958.4	11855	11773.7	11776.8	11779.2	11776	11773.8	11773.6	11773.6	11883	11773.4	11896.1	8850.48	8707.98	8709.54	8707.95	8709.65	8713.38	8708.04	8707.92	8834.55	8707.82	8844.29	6741.25	6610.27	6610.32	6614.95	6610.61	6611.85	6620.56	6719.4	6610.46	6610.13	6737.49	4446.11	4224.45	4211.5	4249.84
9083.42	1.60794	1.4067	1.21174	1.00002	9038.14	0.97482	0.76859	0.17612	0.55828	-0.03223	0.36805	958.3	11883	11771	11774.2	11776.3	11773.5	11771.2	11770.9	11770.9	11870.9	11770.7	11884	8852.38	8706.41	8708.02	8706.38	8708.17	8711.42	8706.47	8706.35	8826.56	8706.25	8836.06	6718.13	6609.26	6609.31	6614.33	6609.6	6610.89	6618.66	6712.23	6609.45	6609.12	6729.89	4462.78	4222.69	4208.9	4243.5
9085.42	1.60258	1.40341	1.21147	0.99921	9039.08	0.98834	0.77679	0.17859	0.56078	-0.03178	0.36521	958.2	11932	11768.3	11771.6	11773.3	11770.9	11768.5	11768.2	11768.2	11859.1	11768	11872.2	8888.57	8704.84	8706.51	8704.81	8706.71	8709.46	8704.9	8704.78	8818.1	8704.67	8827.39	6735.63	6608.25	6608.29	6613.73	6608.59	6609.94	6616.86	6704.44	6608.43	6608.1	6721.8	4554.44	4221.24	4206.29	4237.61
9087.42	1.59605	1.39937	1.20108	0.98884	9040.03	1.00018	0.78438	0.18087	0.56357	-0.03243	0.36465	958.1	11950	11765.6	11769.1	11770.2	11768.4	11765.8	11765.5	11765.5	11847.7	11765.3	11860.8	8837.14	8703.27	8705	8703.24	8705.25	8707.56	8703.33	8703.2	8809.31	8703.1	8818.44	6741.25	6607.23	6607.28	6613.12	6607.58	6608.99	6615.17	6696.21	6607.42	6607.09	6713.38	4513.89	4220.22	4203.69	4232.11
9089.45	1.59494	1.38357	1.19042	0.97956	9040.96	1.01007	0.79292	0.17839	0.56573	-0.02931	0.36574	958	12023	11763	11766.5	11767.3	11765.9	11763.1	11762.8	11762.8	11836.9	11762.6	11850	8847.62	8701.7	8703.48	8701.67	8703.79	8705.78	8701.76	8701.63	8800.32	8701.53	8809.42	6744.38	6606.22	6606.27	6612.52	6606.58	6608.05	6613.55	6687.72	6606.41	6606.07	6704.8	4476.11	4219.2	4201.08	4226.95
9091.48	1.59583	1.39072	1.18576	0.97657	9041.87	1.01793	0.79946	0.17364	0.56741	-0.02451	0.36818	957.9	12103	11760.3	11763.9	11764.4	11763.4	11760.4	11760.1	11760.1	11826.6	11759.9	11839.8	8937.14	8700.13	8701.98	8700.1	8702.36	8703.99	8700.19	8700.06	8791.25	8699.96	8800.36	6691.88	6605.2	6605.25	6612.19	6605.57	6607.11	6612	6679.17	6605.4	6605.06	6696.49	4547.22	4217.57	4198.47	4222.09
9093.48	1.59175	1.3918	1.18552	0.98332	9042.79	1.0265	0.80589	0.17503	0.56831	-0.02051	0.37216	957.8	11906	11757.6	11761.4	11761.5	11760.9	11757.7	11757.5	11757.4	11816.8	11757.2	11830.2	8905.71	8698.56	8700.48	8698.53	8700.93	8702.21	8698.62	8698.49	8782.21	8698.38	8791.33	6716.25	6604.19	6604.24	6611.93	6604.56	6606.16	6610.52	6670.71	6604.39	6604.04	6688.4	4411.67	4216.89	4195.87	4217.49
9095.45	1.58057	1.38547	1.18138	0.98946	9043.71	1.03354	0.81221	0.18162	0.56823	-0.01755	0.37567	957.7	11850	11754.9	11758.9	11758.6	11758.5	11755.1	11754.8	11754.8	11807.6	11754.5	11821.3	8824.76	8696.99	8698.98	8696.96	8699.5	8700.43	8697.06	8696.92	8773.32	8696.81	8782.45	6725	6603.17	6603.22	6611.43	6603.54	6605.23	6609.08	6662.47	6603.37	6603.02	6680.37	4369.44	4216.53	4193.26	4213.11
9097.42	1.58184	1.39349	1.18335	0.98641	9044.64	1.03919	0.81684	0.18689	0.56852	-0.01466	0.37799	957.6	11871	11752.2	11756.3	11755.8	11756	11752.4	11752.1	11752.1	11799	11751.8	11812.9	8874.29	8695.42	8697.48	8695.38	8698.11	8698.65	8695.49	8695.35	8764.65	8695.24	8773.85	6707.5	6602.15	6602.2	6611.33	6602.53	6604.31	6607.69	6654.58	6602.36	6602	6673.14	4447.78	4216.57	4190.64	4208.92
9099.42	1.58581	1.39339	1.18772	0.98462	9045.56	1.04538	0.8198	0.18929	0.5702	-0.01201	0.38014	957.5	11992	11749.5	11753.8	11752.9	11753.6	11749.7	11749.4	11749.4	11790.9	11749.1	11805	8842.86	8693.84	8695.99	8693.81	8696.73	8696.92	8693.92	8693.78	8756.29	8693.67	8765.62	6739.38	6601.13	6601.18	6611.41	6601.52	6603.38	6606.51	6647.13	6601.34	6600.98	6666.74	4490	4217.1	4188.03	4204.91
9101.43	1.58366	1.38179	1.18006	0.98427	9046.49	1.05104	0.81989	0.19144	0.57199	-0.00932	0.38088	957.4	11877	11746.8	11751.2	11750	11751.3	11747	11746.7	11746.7	11783.4	11746.4	11797.9	8834.29	8692.27	8694.5	8692.24	8695.36	8695.22	8692.35	8692.2	8748.29	8692.09	8757.77	6735	6600.11	6600.16	6611.73	6600.51	6602.45	6605.14	6640.17	6600.32	6599.96	6660.89	4499.44	4218.23	4185.42	4201.04
9103.46	1.58883	1.39552	1.18472	0.9891	9047.42	1.0549	0.81945	0.19212	0.57525	-0.00668	0.38163	957.3	11976	11744.1	11748.7	11747.2	11749	11744.3	11744	11744	11776.3	11743.7	11791.3	8826.67	8690.7	8693.02	8690.67	8694.02	8693.51	8690.78	8690.63	8740.69	8690.52	8750.39	6690.63	6599.09	6599.14	6612.35	6599.49	6601.54	6603.77	6633.76	6599.31	6598.94	6655.89	4474.44	4220.1	4182.81	4197.3
9105.43	1.59558	1.39454	1.18779	0.99703	9048.34	1.05842	0.817	0.19295	0.57852	-0.00402	0.38548	957.2	12008	11741.4	11746.2	11744.3	11746.6	11741.6	11741.3	11741.3	11769.8	11741	11785.2	8863.81	8689.12	8691.54	8689.09	8692.73	8691.8	8689.21	8689.06	8733.54	8688.94	8743.49	6785.63	6598.07	6598.12	6613.36	6598.48	6600.64	6602.47	6627.9	6598.29	6597.92	6651.92	4550	4222.85	4180.19	4193.66
9107.47	1.59698	1.39092	1.18969	0.9952	9049.28	1.06051	0.81408	0.19646	0.58187	-0.00028214	0.38946	957.1	11988	11738.7	11743.7	11741.5	11744.5	11738.9	11738.6	11738.5	11763.7	11738.3	11779.8	8855.24	8687.55	8690.06	8687.52	8691.44	8690.1	8687.63	8687.48	8726.84	8687.37	8737.05	6735	6597.05	6597.1	6614.84	6597.46	6599.74	6601.26	6622.59	6597.27	6596.89	6649.07	4483.89	4226.66	4177.58	4190.63
9109.42	1.5932	1.38902	1.1865	0.98888	9050.22	1.06027	0.81051	0.19994	0.58521	0.00347	0.38872	957	12021	11736	11741.3	11738.7	11742.4	11736.2	11735.9	11735.9	11758	11735.6	11774.8	8873.33	8685.97	8688.6	8685.94	8690.19	8688.39	8686.06	8685.91	8720.6	8685.79	8731.13	6718.13	6596.03	6596.08	6616.92	6596.45	6598.85	6600.05	6617.82	6596.25	6595.87	6647.35	4395	4231.75	4174.97	4187.08
9111.42	1.58926	1.37944	1.17773	0.9849	9051.15	1.05997	0.80838	0.1996	0.58767	0.00515	0.38675	956.9	11941	11733.3	11738.8	11735.9	11740.2	11733.5	11733.2	11733.1	11752.7	11732.9	11770.2	8865.71	8684.4	8687.14	8684.37	8689.06	8686.73	8684.49	8684.33	8714.82	8684.21	8725.84	6732.5	6595.01	6595.06	6619.73	6595.44	6597.96	6598.84	6613.54	6595.23	6594.85	6646.87	4524.44	4238.35	4172.35	4183.53
9113.42	1.58997	1.38901	1.18146	0.97665	9052.05	1.05714	0.80558	0.19898	0.58983	0.00656	0.3889	956.8	11958	11730.6	11736.4	11733	11738.4	11730.8	11730.5	11730.5	11747.7	11730.2	11766.2	8896.19	8682.83	8685.68	8682.79	8687.94	8685.06	8682.92	8682.76	8709.48	8682.64	8720.99	6680.63	6593.98	6594.04	6623.43	6594.42	6597.1	6597.63	6609.73	6594.21	6593.82	6647.78	4556.67	4246.71	4169.74	4179.97
9115.43	1.59324	1.38647	1.18446	0.97296	9052.98	1.05358	0.80522	0.20302	0.59168	0.00896	0.3931	956.7	11996	11727.9	11733.9	11730.2	11736.8	11728.1	11727.8	11727.7	11743	11727.5	11762.8	8855.24	8681.25	8684.24	8681.22	8686.82	8683.39	8681.35	8681.18	8704.56	8681.06	8716.57	6775	6592.96	6593.01	6628.21	6593.4	6596.25	6596.41	6606.33	6593.19	6592.8	6650.18	4451.67	4257.12	4167.12	4176.82
9117.48	1.59783	1.39432	1.18909	0.97013	9053.92	1.05045	0.8048	0.20913	0.59335	0.01181	0.39651	956.6	11982	11725.2	11731.5	11727.4	11734.9	11725.4	11725.1	11725	11738.6	11724.8	11759.5	8946.67	8679.68	8682.8	8679.65	8686.05	8681.73	8679.77	8679.61	8700.03	8679.49	8712.9	6801.88	6591.93	6591.99	6634.24	6592.39	6595.39	6595.2	6603.3	6592.17	6591.77	6654.23	4473.89	4269.86	4164.52	4173.68
9119.48	1.60052	1.39282	1.19548	0.97723	9054.86	1.04583	0.80456	0.20956	0.59595	0.01345	0.39895	956.5	11876	11722.5	11729.1	11724.6	11733.6	11722.7	11722.4	11722.3	11734.4	11722.1	11756.9	8875.24	8678.11	8681.37	8678.07	8685.08	8680.06	8678.21	8678.04	8695.87	8677.91	8709.41	6739.38	6590.91	6590.97	6641.74	6591.37	6594.54	6594.06	6600.6	6591.15	6590.75	6660.11	4503.33	4285.24	4161.91	4170.53
9121.48	1.60526	1.39631	1.19598	0.98783	9055.8	1.04201	0.80459	0.20597	0.59971	0.01417	0.403	956.4	11932	11719.8	11726.7	11721.9	11732.7	11720	11719.7	11719.6	11730.4	11719.4	11755	8823.81	8676.53	8679.96	8676.5	8684.46	8678.41	8676.64	8676.47	8692.04	8676.34	8706.63	6783.75	6589.89	6589.95	6650.88	6590.36	6593.76	6592.92	6598.18	6590.13	6589.72	6668	4536.67	4303.56	4159.3	4167.39
9123.46	1.61148	1.40525	1.19978	0.99096	9056.73	1.03847	0.80438	0.20724	0.60387	0.01512	0.40943	956.3	11944	11717.1	11724.4	11719.1	11732.3	11717.3	11717	11716.9	11726.6	11716.7	11753.8	8912.38	8674.96	8678.55	8674.93	8684.09	8676.78	8675.07	8674.89	8688.51	8674.77	8704.41	6808.13	6588.87	6588.92	6661.86	6589.35	6592.98	6591.78	6595.99	6589.12	6588.7	6677.96	4528.89	4325.07	4156.69	4164.25
9125.43	1.61744	1.41197	1.21721	0.99241	9057.64	1.03337	0.80412	0.21426	0.60879	0.0164	0.4141	956.2	11997	11714.4	11722.1	11716.3	11732.5	11714.6	11714.2	11714.2	11722.9	11714	11753.4	8849.52	8673.39	8677.17	8673.36	8684.05	8675.14	8673.5	8673.32	8685.25	8673.2	8702.82	6778.13	6587.85	6587.9	6674.79	6588.33	6592.21	6590.64	6594.01	6588.1	6587.68	6690.08	4578.89	4350.03	4154.08	4161.11
9127.43	1.62071	1.41683	1.22175	1.00379	9058.56	1.02967	0.80295	0.21995	0.61374	0.01728	0.41248	956.1	11945	11711.7	11719.8	11713.5	11733.7	11711.9	11711.5	11711.5	11719.4	11711.3	11754.1	8889.52	8671.82	8675.8	8671.79	8684.46	8673.5	8671.93	8671.75	8682.22	8671.62	8701.91	6756.88	6586.83	6586.89	6689.77	6587.32	6591.43	6589.5	6592.19	6587.08	6586.66	6704.42	4675	4378.59	4151.48	4157.99
9129.43	1.61698	1.42842	1.22176	1.01636	9059.49	1.02625	0.80229	0.22185	0.61853	0.01671	0.41121	956	11976	11709	11717.5	11710.7	11736	11709.2	11708.8	11708.8	11715.9	11708.5	11756.1	8903.81	8670.25	8674.42	8670.22	8685.46	8671.86	8670.37	8670.18	8679.41	8670.05	8701.81	6732.5	6585.81	6585.87	6706.81	6586.31	6590.74	6588.36	6590.51	6586.07	6585.64	6721.03	4617.22	4410.84	4148.87	4155.04
9131.42	1.623	1.42818	1.22485	1.01846	9060.43	1.02193	0.80104	0.22339	0.62344	0.01647	0.41612	955.9	11945	11706.2	11715.3	11707.9	11739.9	11706.5	11706.1	11706.1	11712.6	11705.8	11759.8	8944.76	8668.68	8673.09	8668.65	8687.24	8670.23	8668.8	8668.61	8676.77	8668.48	8702.71	6786.25	6584.79	6584.85	6725.81	6585.3	6590.12	6587.25	6588.94	6585.05	6584.61	6739.81	4647.78	4446.79	4146.28	4152.09
9133.42	1.62459	1.43459	1.22221	1.02033	9061.35	1.01731	0.80028	0.22097	0.62828	0.01889	0.4209	955.8	12004	11703.5	11713.1	11705.2	11745.6	11703.8	11703.4	11703.4	11709.4	11703.1	11765.5	8839.05	8667.12	8671.77	8667.08	8690.04	8668.61	8667.24	8667.05	8674.29	8666.91	8704.8	6793.75	6583.77	6583.83	6746.59	6584.29	6589.5	6586.14	6587.46	6584.04	6583.59	6760.46	4706.67	4486.3	4143.69	4149.15
9135.45	1.61861	1.43473	1.23525	1.01773	9062.28	1.01449	0.79989	0.21852	0.63318	0.02133	0.42786	955.7	11993	11700.8	11711	11702.4	11753.6	11701.1	11700.7	11700.7	11706.2	11700.4	11773.5	8870.48	8665.55	8670.46	8665.52	8694.12	8666.99	8665.68	8665.48	8671.94	8665.34	8708.32	6827.5	6582.75	6582.81	6768.81	6583.29	6588.87	6585.04	6586.06	6583.02	6582.57	6782.64	4726.11	4529.09	4141.11	4146.21
9137.45	1.62241	1.43683	1.24389	1.02161	9063.2	1.01146	0.80054	0.21912	0.63661	0.01934	0.43498	955.6	11973	11698.1	11708.9	11699.6	11764.4	11698.4	11698	11698	11703	11697.7	11784.5	8874.29	8663.98	8669.2	8663.95	8699.8	8665.37	8664.12	8663.91	8669.71	8663.78	8713.61	6811.88	6581.73	6581.8	6792.05	6582.28	6588.34	6583.94	6584.72	6582.01	6581.56	6805.98	4771.11	4574.73	4138.54	4143.27
9139.42	1.62668	1.43618	1.24352	1.02474	9064.13	1.00783	0.80165	0.21975	0.63989	0.01672	0.43563	955.5	12068	11695.4	11706.9	11696.9	11778.4	11695.7	11695.3	11695.3	11700	11695	11798.8	8802.86	8662.42	8667.95	8662.38	8707.41	8663.76	8662.56	8662.35	8667.57	8662.21	8720.92	6885	6580.72	6580.78	6815.74	6581.28	6588.05	6582.85	6583.43	6581	6580.54	6830.07	4868.89	4622.64	4135.98	4140.35
9141.44	1.62357	1.43843	1.2435	1.02743	9065.09	1.00564	0.80336	0.22013	0.64476	0.01705	0.43368	955.4	12014	11692.7	11704.9	11694.1	11795.8	11693	11692.6	11692.5	11696.9	11692.3	11816.6	8891.43	8660.85	8666.72	8660.82	8717.28	8662.14	8660.99	8660.78	8665.52	8660.64	8730.61	6878.13	6579.71	6579.77	6839.22	6580.28	6587.51	6581.75	6582.27	6580	6579.53	6853.8	4810.56	4672.07	4133.42	4137.45
9143.47	1.62106	1.43556	1.23779	1.02482	9066.02	1.00333	0.80443	0.22044	0.65012	0.01824	0.43729	955.3	12010	11690	11703.1	11691.4	11817	11690.4	11689.9	11689.9	11694.1	11689.6	11838.5	8988.57	8659.29	8665.55	8659.25	8729.7	8660.53	8659.43	8659.22	8663.53	8659.08	8742.97	6878.13	6578.7	6578.77	6861.73	6579.28	6587.28	6580.67	6581.03	6579	6578.52	6876.82	4790.56	4722.12	4130.88	4134.64
9145.42	1.62041	1.44	1.23817	1.01873	9066.93	1.00108	0.80649	0.22299	0.65519	0.02027	0.44403	955.2	11926	11687.3	11701.3	11688.6	11841.8	11687.7	11687.2	11687.1	11691.1	11686.9	11863.9	8883.81	8657.73	8664.39	8657.69	8744.87	8658.93	8657.88	8657.66	8661.6	8657.51	8758.15	6873.75	6577.7	6577.76	6882.5	6578.29	6587.21	6579.61	6579.79	6578	6577.52	6898.25	4945	4771.77	4128.34	4131.84
9147.48	1.62333	1.42798	1.24048	1.02387	9067.84	0.99893	0.80838	0.22646	0.66007	0.0227	0.44703	955.1	12044	11684.6	11699.6	11685.9	11870.1	11685	11684.5	11684.5	11688.1	11684.2	11892.9	8902.86	8656.17	8663.3	8656.13	8762.86	8657.33	8656.32	8656.1	8659.73	8655.95	8776.27	6895.63	6576.7	6576.76	6900.75	6577.3	6587.32	6578.54	6578.65	6577	6576.51	6917.44	4986.11	4819.91	4125.81	4129.04
9149.48	1.61991	1.42955	1.23526	1.02622	9068.8	0.99621	0.81093	0.22976	0.66466	0.02409	0.4441	955	12111	11681.9	11698.2	11683.1	11901	11682.3	11681.8	11681.8	11685.2	11681.5	11924.9	8930.48	8654.61	8662.28	8654.58	8783.55	8655.73	8654.77	8654.54	8657.89	8654.39	8797.19	6880	6575.7	6575.77	6915.73	6576.32	6587.66	6577.49	6577.53	6576.01	6575.51	6933.61	4877.78	4865.34	4123.3	4126.26
9151.45	1.61694	1.42845	1.22545	1.02206	9069.73	0.99434	0.81295	0.23261	0.66835	0.02402	0.44446	954.9	12074	11679.2	11696.7	11680.4	11933.8	11679.6	11679.1	11679.1	11682.3	11678.8	11958.7	8941.9	8653.05	8661.25	8653.02	8806.59	8654.13	8653.22	8652.99	8656.09	8652.84	8820.49	6954.38	6574.71	6574.78	6926.82	6575.34	6588.3	6576.43	6576.41	6575.02	6574.52	6946.16	5033.33	4906.87	4120.81	4123.49
9153.42	1.61539	1.42242	1.22063	1.01632	9070.66	0.99268	0.81547	0.23338	0.67115	0.0228	0.4515	954.8	12081	11676.5	11695.5	11677.6	11967.2	11676.9	11676.4	11676.4	11679.5	11676.1	11993.4	8840	8651.5	8660.37	8651.47	8831.36	8652.54	8651.67	8651.43	8654.41	8651.28	8845.8	6929.38	6573.72	6573.79	6933.5	6574.36	6589.3	6575.38	6575.29	6574.04	6573.53	6954.69	4992.78	4943.32	4118.33	4120.73
9155.47	1.6182	1.42361	1.22348	1.01499	9071.59	0.99031	0.8176	0.23115	0.67185	0.01936	0.45643	954.7	12071	11673.9	11694.6	11674.9	11999.4	11674.2	11673.7	11673.7	11676.6	11673.4	12027.2	8966.67	8649.95	8659.55	8649.91	8857.01	8650.95	8650.12	8649.88	8652.63	8649.73	8871.93	6991.25	6572.73	6572.8	6935.47	6573.39	6590.76	6574.34	6574.19	6573.06	6572.54	6958.95	5052.78	4973.63	4115.87	4118.01
9157.46	1.61955	1.41494	1.22432	1.02093	9072.5	0.98962	0.8188	0.22896	0.67219	0.0167	0.45132	954.6	12081	11671.2	11693.7	11672.2	12029	11671.6	11671.1	11671	11673.8	11670.7	12058.4	8974.29	8648.4	8658.74	8648.37	8882.43	8649.37	8648.58	8648.33	8650.85	8648.18	8897.84	6940	6571.76	6571.83	6932.59	6572.43	6592.77	6573.31	6573.13	6572.09	6571.56	6958.97	5056.67	4996.86	4113.43	4115.34
9159.42	1.61228	1.40831	1.21596	1.01722	9073.43	0.98819	0.82068	0.22676	0.66805	0.01712	0.44616	954.5	12177	11668.5	11693.5	11669.5	12054	11668.9	11668.4	11668.3	11670.9	11668	12085.6	8974.29	8646.86	8658.23	8646.82	8906.35	8647.79	8647.04	8646.79	8649.18	8646.63	8922.67	6923.13	6570.78	6570.85	6924.95	6571.47	6595.46	6572.29	6572.08	6571.12	6570.59	6954.89	5085.56	5012.25	4110.99	4112.69
9161.42	1.61022	1.40351	1.20945	1.00989	9074.37	0.98647	0.82181	0.22463	0.66386	0.01754	0.44678	954.4	12043	11665.8	11693.6	11666.8	12072.8	11666.3	11665.7	11665.7	11668.1	11665.4	12107.2	9005.71	8645.31	8657.75	8645.28	8927.45	8646.22	8645.51	8645.25	8647.51	8645.08	8944.69	6933.13	6569.81	6569.89	6912.82	6570.51	6598.97	6571.28	6571.03	6570.16	6569.62	6947.15	5096.11	5019.25	4108.58	4110.05
9163.42	1.60841	1.40376	1.20521	1.00301	9075.3	0.986	0.82407	0.22493	0.65764	0.01389	0.44739	954.3	11989	11663.2	11693.8	11664.1	12084.2	11663.6	11663.1	11663	11665.3	11662.7	12121.4	8898.1	8643.78	8657.35	8643.74	8944.42	8644.65	8643.97	8643.71	8645.85	8643.55	8962.66	6840	6568.85	6568.92	6896.67	6569.57	6603.45	6570.27	6569.99	6569.2	6568.65	6936.36	5054.44	5017.58	4106.18	4107.42
9165.42	1.60424	1.41361	1.19534	0.99739	9076.21	0.98424	0.82492	0.22521	0.65152	0.01033	0.44096	954.2	12056	11660.5	11695.6	11661.4	12087.2	11661	11660.4	11660.3	11662.6	11660	12128.8	8919.05	8642.24	8657.52	8642.21	8956.15	8643.08	8642.44	8642.17	8644.19	8642.01	8975.95	6889.38	6567.89	6567.96	6877.11	6568.62	6609.08	6569.26	6568.96	6568.24	6567.69	6923.31	5040.56	5007.23	4103.79	4104.81
9167.45	1.60405	1.40603	1.20279	0.99657	9077.12	0.98332	0.82547	0.22003	0.6437	0.01067	0.43319	954.1	12062	11657.8	11697	11658.7	12081.5	11658.3	11657.7	11657.7	11659.8	11657.4	12126.9	9026.67	8640.71	8657.69	8640.67	8961.78	8641.53	8640.92	8640.64	8642.53	8640.47	8983.15	6914.38	6566.93	6567.01	6854.86	6567.68	6616.01	6568.25	6567.94	6567.29	6566.73	6908.88	5125.56	4988.42	4101.43	4102.22
9169.48	1.60191	1.40436	1.20151	0.99182	9078.08	0.98281	0.82636	0.21405	0.63498	0.01159	0.42334	954	12090	11655.2	11700.4	11656	12067.3	11655.7	11655.1	11655	11657	11654.7	12118.7	8870.48	8639.18	8658.31	8639.15	8960.86	8639.97	8639.4	8639.11	8640.9	8638.94	8984.27	6884.38	6565.98	6566.05	6830.69	6566.74	6624.42	6567.26	6566.93	6566.35	6565.77	6894.02	5007.78	4961.66	4099.1	4099.66
9171.43	1.59945	1.39657	1.18712	0.98905	9079.05	0.98213	0.8265	0.20943	0.62681	0.00992	0.41251	953.9	12083	11652.5	11705.8	11653.3	12045.2	11653	11652.4	11652.4	11654.3	11652	12104.5	8885.71	8637.66	8659.93	8637.62	8953.33	8638.42	8637.88	8637.59	8639.29	8637.42	8979.81	6878.75	6565.03	6565.11	6805.4	6565.81	6634.48	6566.27	6565.93	6565.4	6564.82	6879.68	5042.22	4927.65	4096.78	4097.14
9173.48	1.59392	1.38905	1.17623	0.99403	9080	0.98235	0.82794	0.20543	0.61921	0.00729	0.40812	953.8	12148	11649.9	11713.7	11650.6	12016.6	11650.4	11649.8	11649.7	11651.5	11649.4	12086.4	9033.33	8636.13	8661.08	8636.1	8939.6	8636.87	8636.36	8636.07	8637.69	8635.89	8968.66	6945.63	6564.08	6564.16	6779.73	6564.88	6646.31	6565.29	6564.93	6564.46	6563.87	6866.74	4960.56	4887.3	4094.48	4094.63
9175.43	1.59304	1.39426	1.17598	0.99322	9080.92	0.98137	0.82818	0.20282	0.61223	0.00547	0.40769	953.7	12036	11647.2	11725.2	11647.9	11982.9	11647.8	11647.1	11647.1	11648.8	11646.8	12066.8	8953.33	8634.61	8664.01	8634.58	8920.44	8635.32	8634.85	8634.55	8636.09	8634.37	8953.87	6899.38	6563.14	6563.22	6754.39	6563.96	6660.01	6564.31	6563.94	6563.53	6562.93	6856	4996.67	4841.69	4092.19	4092.13
9177.46	1.59572	1.38434	1.17485	0.98749	9081.84	0.9807	0.82752	0.20088	0.60536	0.00404	0.40605	953.6	12164	11644.6	11741.7	11645.3	11946	11645.2	11644.5	11644.4	11646.1	11644.1	12048.9	9069.52	8633.1	8668.42	8633.06	8896.94	8633.78	8633.34	8633.03	8634.49	8632.85	8936.21	6821.25	6562.2	6562.28	6729.94	6563.04	6675.62	6563.34	6562.96	6562.6	6561.99	6848.05	4948.33	4791.95	4089.91	4089.64
9180.44	1.5958	1.38758	1.17664	0.98962	9082.79	0.98057	0.82749	0.19948	0.59906	0.00338	0.40255	953.5	12126	11642	11764.9	11642.6	11907.5	11642.5	11641.9	11641.8	11643.4	11641.5	12036.3	9053.33	8631.59	8674.94	8631.55	8870.37	8632.25	8631.84	8631.52	8632.9	8631.34	8917.6	6805	6561.27	6561.35	6706.86	6562.13	6693.09	6562.37	6561.99	6561.67	6561.05	6843.34	4930.56	4739.3	4087.64	4087.17
9183.47	1.59434	1.39646	1.18413	0.99479	9083.74	0.98006	0.82566	0.19866	0.59373	0.0036	0.39863	953.4	12147	11639.4	11797.1	11640	11869	11639.9	11639.2	11639.2	11640.7	11638.9	12032.6	8958.1	8630.09	8684.42	8630.05	8842.07	8630.73	8630.35	8630.02	8631.34	8629.84	8900.22	6816.88	6560.34	6560.42	6685.49	6561.22	6712.3	6561.4	6561.01	6560.75	6560.12	6842.09	4967.22	4684.9	4085.39	4084.71
9186.42	1.59123	1.39165	1.18821	0.99721	9084.66	0.97863	0.82435	0.1966	0.58899	0.00235	0.39367	953.3	12174	11636.7	11840.7	11637.3	11832.1	11637.3	11636.6	11636.5	11638	11636.2	12041.7	8925.71	8628.59	8697.94	8628.55	8813.33	8629.21	8628.86	8628.52	8629.79	8628.34	8886.44	6842.5	6559.4	6559.49	6666.06	6560.31	6733.03	6560.44	6560.05	6559.83	6559.19	6844.3	4767.22	4629.9	4083.15	4082.29
9189.42	1.59274	1.39443	1.18651	0.99631	9085.57	0.978	0.82206	0.19272	0.58554	-0.00125	0.38894	953.2	12142	11634.1	11898.4	11634.7	11797.6	11634.8	11634	11633.9	11635.4	11633.6	12067.6	8984.76	8627.09	8716.88	8627.06	8785.27	8627.69	8627.37	8627.03	8628.24	8626.84	8878.76	6835	6558.48	6558.56	6648.68	6559.4	6754.96	6559.48	6559.09	6558.91	6558.26	6849.76	4757.22	4575.36	4080.95	4079.87
9192.47	1.597	1.39801	1.18447	0.9944	9086.48	0.97781	0.81926	0.18858	0.58211	-0.0046	0.38515	953.1	12256	11631.5	11972.9	11632	11766.4	11632.2	11631.4	11631.3	11632.7	11631	12113.5	9098.1	8625.6	8742.87	8625.57	8758.81	8626.18	8625.89	8625.54	8626.69	8625.34	8879.73	6801.88	6557.55	6557.64	6633.36	6558.5	6777.66	6558.53	6558.13	6557.99	6557.33	6858.05	4736.11	4522.17	4078.75	4077.47
9195.45	1.59842	1.38948	1.18858	0.99442	9087.41	0.97706	0.81646	0.18303	0.57879	-0.00638	0.38123	953	12240	11628.9	12066.4	11629.4	11738.8	11629.6	11628.8	11628.7	11630	11628.4	12181.9	9005.71	8624.12	8777.64	8624.08	8734.62	8624.67	8624.42	8624.06	8625.15	8623.86	8891.74	6814.38	6556.63	6556.72	6620.02	6557.6	6800.6	6557.58	6557.17	6557.08	6556.4	6868.56	4757.22	4471.12	4076.57	4075.07
9198.47	1.59478	1.38865	1.19296	0.98749	9088.4	0.97699	0.81294	0.17783	0.57531	-0.00831	0.378	952.9	12245	11626.4	12180	11626.8	11714.9	11627	11626.3	11626.2	11627.4	11625.8	12274.2	9115.24	8622.64	8822.88	8622.6	8713.08	8623.18	8622.95	8622.58	8623.62	8622.38	8916.88	6841.88	6555.71	6555.8	6608.54	6556.7	6823.18	6556.62	6556.22	6556.16	6555.48	6880.57	4811.11	4422.84	4074.39	4072.68
9201.48	1.59569	1.38735	1.18634	0.98693	9089.36	0.97668	0.80888	0.1773	0.57129	-0.01086	0.37486	952.8	12406	11623.8	12313.4	11624.2	11694.6	11624.5	11623.7	11623.6	11624.8	11623.2	12389.9	9077.14	8621.17	8879.95	8621.13	8694.36	8621.69	8621.49	8621.11	8622.11	8620.91	8956.68	6926.25	6554.79	6554.88	6598.75	6555.81	6844.72	6555.68	6555.27	6555.25	6554.56	6893.24	4680.56	4377.78	4072.22	4070.31
9204.44	1.59141	1.38801	1.18655	0.9865	9090.27	0.97584	0.80476	0.1768	0.56747	-0.01329	0.37041	952.7	12596	11621.2	12464.3	11621.6	11677.7	11622	11621.1	11621	11622.2	11620.7	12526.3	9127.62	8619.71	8949.53	8619.67	8678.42	8620.2	8620.04	8619.65	8620.6	8619.44	9011.75	6891.88	6553.87	6553.97	6590.48	6554.92	6864.53	6554.74	6554.34	6554.35	6553.64	6905.69	4671.11	4336.23	4070.06	4067.93
9207.43	1.58364	1.39221	1.17912	0.97947	9091.14	0.97673	0.80128	0.17528	0.56251	-0.01232	0.36601	952.6	12588	11618.7	12627.9	11619.1	11663.6	11619.4	11618.6	11618.5	11619.6	11618.1	12678.3	9224.76	8618.25	9031.21	8618.22	8665.08	8618.73	8618.6	8618.19	8619.11	8617.98	9081.52	6898.75	6552.97	6553.06	6583.51	6554.04	6881.94	6553.8	6553.4	6553.45	6552.73	6917.04	4696.67	4298.36	4067.91	4065.58
9210.42	1.58758	1.39074	1.18386	0.9906	9092.06	0.97596	0.79789	0.17364	0.55695	-0.01111	0.36325	952.5	12736	11616.2	12797	11616.5	11652	11616.9	11616.1	11616	11617	11615.6	12838.4	9280	8616.81	9123.2	8616.77	8654.07	8617.27	8617.16	8616.75	8617.62	8616.54	9163.91	6895	6552.06	6552.16	6577.65	6553.16	6896.3	6552.87	6552.47	6552.56	6551.82	6926.45	4669.44	4264.19	4065.76	4063.24
9213.45	1.59396	1.39442	1.18196	0.99597	9093.01	0.976	0.79282	0.17236	0.55122	-0.01264	0.36153	952.4	12802	11613.7	12962.5	11614	11642.4	11614.5	11613.6	11613.5	11614.5	11613.1	12996.8	9305.71	8615.38	9222.09	8615.34	8645.06	8615.82	8615.74	8615.32	8616.15	8615.1	9255.19	6936.25	6551.16	6551.26	6572.73	6552.29	6907.04	6551.95	6551.54	6551.67	6550.92	6933.19	4693.89	4233.67	4063.62	4060.91
9216.48	1.5898	1.39804	1.18603	0.99335	9093.98	0.97557	0.78962	0.17121	0.54539	-0.01528	0.35724	952.3	13037	11611.2	13113.7	11611.5	11634.5	11612	11611.1	11611	11612	11610.6	13142.5	9460	8613.96	9322.88	8613.92	8637.72	8614.38	8614.34	8613.9	8614.69	8613.68	9350.04	6890	6550.26	6550.36	6568.59	6551.43	6913.73	6551.03	6550.63	6550.78	6550.02	6936.65	4662.22	4206.63	4061.53	4058.58
9219.46	1.59732	1.40198	1.19479	0.99082	9094.9	0.97533	0.78582	0.16892	0.54069	-0.01755	0.35096	952.2	13144	11608.8	13239.8	11609	11627.8	11609.6	11608.7	11608.5	11609.5	11608.2	13264.4	9575.24	8612.56	9419.32	8612.52	8631.74	8612.97	8612.95	8612.5	8613.26	8612.27	9441.89	6905	6549.37	6549.47	6565.07	6550.57	6916.09	6550.11	6549.71	6549.9	6549.13	6936.4	4668.89	4182.83	4059.45	4056.25
9222.42	1.60053	1.41264	1.19265	0.98591	9095.81	0.97518	0.78165	0.1661	0.53695	-0.01963	0.34707	952.1	13397	11606.4	13330.8	11606.6	11622.2	11607.2	11606.3	11606.1	11607	11605.8	13352.2	9624.76	8611.18	9504.41	8611.14	8626.84	8611.57	8611.58	8611.12	8611.85	8610.89	9523.44	6951.25	6548.48	6548.59	6562.06	6549.71	6913.98	6549.2	6548.81	6549.02	6548.24	6932.19	4669.44	4162.03	4057.37	4053.94
9225.48	1.59679	1.40873	1.18723	0.98138	9096.74	0.97482	0.77943	0.16376	0.53416	-0.02163	0.34692	952	13411	11604	13379.2	11604.2	11617.3	11604.9	11603.9	11603.8	11604.6	11603.4	13398.2	9640.95	8609.81	9571.32	8609.78	8622.78	8610.19	8610.24	8609.76	8610.45	8609.53	9587.65	6871.88	6547.6	6547.71	6559.46	6548.87	6907.45	6548.3	6547.9	6548.15	6547.35	6923.96	4581.67	4143.92	4055.3	4051.63
9228.42	1.59553	1.40424	1.18821	0.98206	9097.68	0.97522	0.77644	0.16211	0.53309	-0.0234	0.34698	951.9	13485	11601.7	13380.8	11601.9	11613.1	11602.6	11601.6	11601.5	11602.3	11601.1	13397.8	9614.29	8608.48	9614.25	8608.44	8619.37	8608.84	8608.91	8608.42	8609.08	8608.18	9628.48	6945	6546.72	6546.83	6557.17	6548.02	6896.73	6547.4	6547.01	6547.28	6546.47	6911.85	4574.44	4128.22	4053.23	4049.33
9231.42	1.59542	1.3857	1.19724	0.98397	9098.6	0.97575	0.77359	0.16144	0.53256	-0.02404	0.34767	951.8	13368	11599.4	13335.1	11599.6	11609.3	11600.4	11599.3	11599.2	11599.9	11598.8	13350.6	9564.76	8607.16	9629.2	8607.12	8616.44	8607.5	8607.61	8607.1	8607.73	8606.86	9641.81	6945.63	6545.85	6545.96	6555.15	6547.18	6882.18	6546.51	6546.12	6546.43	6545.6	6896.18	4651.11	4114.62	4051.17	4047.05
9234.48	1.60152	1.3812	1.20199	0.98232	9099.55	0.97555	0.77127	0.16317	0.53469	-0.02138	0.34846	951.7	13171	11597.1	13245.9	11597.3	11605.8	11598.2	11597.1	11596.9	11597.7	11596.5	13260.2	9676.19	8605.86	9614.7	8605.82	8613.88	8606.19	8606.33	8605.8	8606.41	8605.56	9626.06	6856.88	6544.98	6545.09	6553.32	6546.36	6864.31	6545.62	6545.23	6545.57	6544.73	6877.39	4589.44	4102.84	4049.11	4044.76
9237.45	1.59825	1.3927	1.19509	0.99255	9100.48	0.97508	0.76951	0.16442	0.53703	-0.01914	0.34985	951.6	12970	11595	13120.2	11595.1	11602.8	11596	11594.9	11594.7	11595.4	11594.3	13133.7	9568.57	8604.58	9571.98	8604.54	8611.6	8604.9	8605.07	8604.53	8605.1	8604.28	9582.33	6818.75	6544.12	6544.23	6551.92	6545.54	6843.73	6544.73	6544.35	6544.72	6543.86	6856.31	4558.89	4092.61	4047.06	4042.48
9240.46	1.60024	1.39499	1.19807	0.99586	9101.36	0.9754	0.76841	0.16379	0.54141	-0.01881	0.35117	951.5	12874	11592.8	12967.7	11592.9	11599.7	11593.9	11592.7	11592.6	11593.2	11592.2	12980.3	9552.38	8603.33	9504.73	8603.29	8609.73	8603.63	8603.83	8603.27	8603.82	8603.02	9514.46	6789.38	6543.26	6543.37	6550.3	6544.72	6821.1	6543.85	6543.47	6543.87	6543	6832.96	4435	4083.71	4045.05	4040.21
9243.45	1.60019	1.394	1.1911	0.99189	9102.25	0.97639	0.76749	0.16314	0.54584	-0.01848	0.35672	951.4	12616	11590.6	12799.1	11590.8	11596.9	11591.8	11590.6	11590.4	11591	11590	12811.1	9538.1	8602.09	9418.61	8602.05	8607.66	8602.38	8602.61	8602.04	8602.56	8601.78	9427.51	6736.25	6542.4	6542.51	6548.67	6543.9	6797.13	6542.97	6542.6	6543.03	6542.13	6808.27	4409.44	4075.91	4043.08	4037.93
9246.42	1.59703	1.3974	1.19336	0.99802	9103.18	0.97563	0.76691	0.1708	0.55174	-0.01612	0.36331	951.3	12547	11588.5	12625.2	11588.6	11594.2	11589.7	11588.5	11588.3	11588.9	11587.9	12636.7	9391.43	8600.87	9320.42	8600.83	8605.95	8601.14	8601.41	8600.82	8601.32	8600.56	9328.83	6747.5	6541.54	6541.65	6547.39	6543.09	6772.49	6542.1	6541.72	6542.18	6541.27	6783.26	4371.11	4069.03	4041.11	4035.66
9249.45	1.60131	1.39877	1.19562	0.99971	9104.14	0.97633	0.76686	0.17974	0.55815	-0.01349	0.36777	951.2	12492	11586.4	12455.6	11586.5	11591.5	11587.6	11586.4	11586.2	11586.8	11585.8	12466.5	9300.95	8599.67	9217.15	8599.63	8604.29	8599.93	8600.23	8599.62	8600.09	8599.36	9225.11	6690.63	6540.68	6540.8	6546.12	6542.27	6747.82	6541.22	6540.85	6541.34	6540.41	6758.22	4358.33	4062.9	4039.13	4033.4
9252.45	1.59786	1.3999	1.2073	0.99686	9105.08	0.9762	0.76704	0.18161	0.5644	-0.01391	0.37107	951.1	12394	11584.3	12297.6	11584.4	11589	11585.6	11584.3	11584.1	11584.6	11583.7	12308.2	9178.1	8598.48	9115.17	8598.44	8602.64	8598.73	8599.07	8598.43	8598.88	8598.17	9122.69	6718.75	6539.82	6539.94	6544.85	6541.47	6723.69	6540.34	6539.98	6540.5	6539.55	6733.74	4343.89	4057.4	4037.16	4031.13
9255.43	1.59789	1.3915	1.21037	0.9929	9105.99	0.977	0.76756	0.18162	0.57054	-0.01508	0.3756	951	12224	11582.2	12156.5	11582.3	11586.6	11583.6	11582.2	11582	11582.5	11581.6	12166.7	9065.71	8597.3	9019.64	8597.26	8601.11	8597.53	8597.91	8597.26	8597.68	8596.98	9026.81	6746.25	6538.96	6539.08	6543.58	6540.67	6700.57	6539.47	6539.1	6539.65	6538.69	6710.27	4288.33	4052.41	4035.18	4028.86
9258.42	1.59984	1.3964	1.20844	0.99469	9106.9	0.97746	0.7685	0.18421	0.57625	-0.01324	0.38089	950.9	12173	11580.2	12035	11580.2	11584.1	11581.6	11580.2	11580	11580.5	11579.5	12044.8	9004.76	8596.13	8934.12	8596.09	8599.65	8596.35	8596.76	8596.09	8596.49	8595.81	8941.02	6659.38	6538.11	6538.23	6542.44	6539.87	6678.84	6538.59	6538.23	6538.81	6537.83	6688.32	4236.67	4047.84	4033.2	4026.59
9261.5	1.60242	1.39136	1.19919	0.9952	9107.83	0.97726	0.77102	0.18816	0.58167	-0.00944	0.38362	950.8	12129	11578.1	11933.6	11578.2	11581.8	11579.6	11578.1	11577.9	11578.4	11577.5	11943.2	8892.38	8594.96	8860.6	8594.93	8598.2	8595.17	8595.62	8594.92	8595.3	8594.64	8867.22	6680	6537.25	6537.37	6541.32	6539.07	6658.76	6537.72	6537.36	6537.97	6536.97	6668.05	4210.56	4043.6	4031.21	4024.32
9264.42	1.60119	1.39528	1.19994	0.99745	9108.78	0.97786	0.77227	0.19176	0.58667	-0.00702	0.38248	950.7	12038	11576.1	11851.5	11576.1	11579.5	11577.6	11576.1	11575.9	11576.3	11575.4	11860.9	8943.81	8593.8	8799.58	8593.76	8596.77	8594	8594.49	8593.76	8594.12	8593.47	8805.97	6745.63	6536.39	6536.52	6540.2	6538.27	6640.49	6536.84	6536.49	6537.13	6536.1	6649.59	4187.22	4039.64	4029.22	4022.04
9267.44	1.5994	1.38914	1.20501	0.9986	9109.72	0.97849	0.77458	0.19494	0.59093	-0.00647	0.38326	950.6	11947	11574.1	11786.6	11574	11577.1	11575.6	11574	11573.8	11574.2	11573.4	11795.8	9003.81	8592.64	8750.5	8592.6	8595.41	8592.83	8593.36	8592.61	8592.94	8592.31	8756.71	6645	6535.53	6535.66	6539.08	6537.47	6624.12	6535.97	6535.62	6536.29	6535.24	6633.03	4232.22	4036.45	4027.37	4019.76
9270.47	1.59562	1.3928	1.18339	1.00182	9110.67	0.97818	0.77677	0.19786	0.59487	-0.00515	0.38838	950.5	11990	11572	11736.2	11572	11574.9	11573.6	11572	11571.8	11572.2	11571.4	11745.3	8901.9	8591.49	8712.06	8591.45	8594.06	8591.66	8592.23	8591.46	8591.77	8591.15	8718.1	6645	6534.67	6534.8	6538.02	6536.67	6609.64	6535.09	6534.75	6535.45	6534.38	6618.43	4116.67	4032.59	4025.51	4017.47
9273.43	1.58941	1.39664	1.18525	1.00057	9111.61	0.97933	0.77978	0.20007	0.59758	-0.00221	0.3935	950.4	12022	11570	11697.7	11569.9	11572.6	11571.7	11570	11569.8	11570.1	11569.3	11706.7	8851.43	8590.34	8682.59	8590.3	8592.71	8590.5	8591.11	8590.31	8590.6	8590	8688.45	6601.88	6533.81	6533.94	6536.98	6535.89	6596.97	6534.22	6533.87	6534.61	6533.52	6605.68	4152.78	4029.03	4023.65	4015.19
9276.43	1.59036	1.39335	1.20178	1.00247	9112.53	0.9782	0.7822	0.20205	0.60001	0.0005946	0.39869	950.3	11871	11568	11668.5	11567.9	11570.4	11569.7	11568	11567.7	11568.1	11567.3	11677.3	8816.19	8589.19	8660.33	8589.16	8591.42	8589.34	8590	8589.16	8589.44	8588.85	8666.08	6611.88	6532.95	6533.08	6535.94	6535.11	6586.01	6533.34	6533	6533.77	6532.65	6594.63	4219.44	4025.9	4021.79	4012.89
9279.44	1.59072	1.38657	1.20444	1.00701	9113.45	0.97922	0.78488	0.20337	0.60142	0.00329	0.40382	950.2	11957	11565.9	11646.4	11565.9	11568.2	11567.8	11566	11565.7	11566	11565.2	11655.1	8795.24	8588.05	8643.65	8588.01	8590.13	8588.18	8588.89	8588.02	8588.27	8587.7	8649.29	6567.5	6532.08	6532.22	6534.89	6534.32	6576.59	6532.46	6532.12	6532.92	6531.78	6585.14	4147.78	4022.76	4019.92	4010.59
9282.42	1.59554	1.39528	1.20107	1.00442	9114.39	0.97872	0.7873	0.20464	0.60287	0.00604	0.40586	950.1	11900	11563.9	11629.5	11563.8	11566	11565.8	11563.9	11563.7	11564	11563.2	11638.2	8821.9	8586.9	8631.16	8586.86	8588.83	8587.02	8587.78	8586.88	8587.11	8586.55	8636.69	6611.25	6531.21	6531.35	6533.87	6533.53	6568.56	6531.57	6531.24	6532.08	6530.91	6577.06	4153.89	4019.62	4018.04	4008.29
9285.49	1.59414	1.39054	1.19404	0.99924	9115.33	0.97983	0.78932	0.20428	0.60278	0.00839	0.40789	950	11917	11561.9	11616.4	11561.8	11563.9	11563.9	11561.9	11561.6	11561.9	11561.2	11625	8746.67	8585.76	8621.71	8585.72	8587.57	8585.87	8586.67	8585.73	8585.95	8585.4	8627.15	6608.13	6530.34	6530.49	6532.87	6532.74	6561.74	6530.69	6530.36	6531.23	6530.04	6570.21	4057.78	4016.47	4016.16	4005.98
9288.47	1.58626	1.38876	1.20316	0.99946	9116.25	0.98072	0.79149	0.20394	0.60257	0.0107	0.40551	949.9	11823	11559.9	11606	11559.7	11561.7	11561.9	11559.9	11559.6	11559.9	11559.2	11614.6	8778.1	8584.61	8614.44	8584.57	8586.31	8584.71	8585.56	8584.59	8584.79	8584.25	8619.81	6593.75	6529.47	6529.61	6531.86	6531.95	6555.97	6529.8	6529.48	6530.38	6529.16	6564.41	4086.11	4013.49	4014.27	4003.66
9291.42	1.5808	1.39034	1.20295	0.99613	9117.18	0.98175	0.79258	0.20834	0.60337	0.00941	0.40258	949.8	11898	11557.9	11597.6	11557.7	11559.5	11560	11557.9	11557.6	11557.9	11557.1	11606.2	8738.1	8583.47	8608.71	8583.43	8585.06	8583.56	8584.46	8583.45	8583.63	8583.11	8614.02	6590	6528.59	6528.74	6530.86	6531.19	6551.07	6528.91	6528.59	6529.52	6528.28	6559.51	4106.67	4010.65	4012.48	4001.34
9294.47	1.58503	1.38952	1.19463	0.99559	9118.1	0.98301	0.79428	0.21311	0.60442	0.00773	0.40691	949.7	11873	11555.8	11591.6	11555.7	11557.4	11558.1	11555.9	11555.6	11555.8	11555.1	11600.1	8778.1	8582.32	8604.06	8582.29	8583.81	8582.4	8583.37	8582.31	8582.47	8581.96	8609.32	6603.75	6527.72	6527.87	6529.86	6530.43	6546.9	6528.02	6527.7	6528.67	6527.4	6555.38	4115	4007.81	4010.9	3999.02
9297.45	1.58948	1.38841	1.19744	0.99165	9119.04	0.98409	0.79492	0.21521	0.6067	0.00844	0.41468	949.6	11806	11553.8	11584.7	11553.6	11555.3	11556.2	11553.9	11553.6	11553.8	11553.1	11593.3	8722.86	8581.18	8600.51	8581.14	8582.58	8581.24	8582.27	8581.17	8581.31	8580.81	8605.73	6528.75	6526.84	6526.99	6528.88	6529.66	6543.34	6527.13	6526.81	6527.82	6526.51	6551.86	4073.89	4004.96	4009.32	3996.68
9300.44	1.58776	1.37436	1.19279	0.98935	9119.96	0.9857	0.79595	0.21663	0.60963	0.01004	0.42043	949.5	11727	11551.8	11579.8	11551.6	11553.1	11554.3	11551.9	11551.5	11551.7	11551.1	11588.4	8760	8580.03	8597.05	8579.99	8581.34	8580.09	8581.17	8580.02	8580.14	8579.66	8602.24	6557.5	6525.95	6526.11	6527.9	6528.9	6540.27	6526.23	6525.92	6526.97	6525.63	6548.84	4098.89	4002.1	4007.73	3994.34
9303.47	1.58369	1.37835	1.19271	0.98653	9120.91	0.98772	0.7963	0.21878	0.61404	0.01318	0.42467	949.4	11806	11549.8	11574.9	11549.6	11551	11552.4	11549.9	11549.5	11549.7	11549	11583.6	8725.71	8578.89	8594.2	8578.85	8580.11	8578.93	8580.08	8578.88	8578.98	8578.51	8599.36	6566.88	6525.07	6525.22	6526.91	6528.13	6537.59	6525.33	6525.02	6526.11	6524.74	6546.22	4115.56	3999.35	4005.61	3991.99
9306.41	1.58428	1.3822	1.19911	0.98907	9121.85	0.98949	0.79737	0.22135	0.61981	0.01721	0.42808	949.3	11750	11547.8	11570.3	11547.5	11548.9	11550.5	11547.9	11547.5	11547.6	11547	11579	8608.57	8577.74	8591.34	8577.7	8578.89	8577.77	8578.99	8577.74	8577.82	8577.36	8596.51	6560.63	6524.18	6524.34	6525.93	6527.36	6535.23	6524.43	6524.12	6525.25	6523.84	6543.92	4071.67	3996.65	4004.01	3989.64
9309.47	1.58438	1.38882	1.19649	0.98702	9122.79	0.99214	0.79815	0.22311	0.62666	0.02113	0.43031	949.2	11780	11545.8	11566.5	11545.5	11546.8	11548.6	11545.9	11545.5	11545.6	11545	11575.3	8660.95	8576.59	8588.98	8576.55	8577.67	8576.61	8577.91	8576.59	8576.66	8576.2	8594.16	6523.13	6523.28	6523.45	6524.95	6526.6	6533.12	6523.52	6523.22	6524.38	6522.95	6541.91	4063.89	3993.94	4002.48	3987.28
9312.47	1.58923	1.37009	1.18204	0.99223	9123.72	0.99558	0.79841	0.22399	0.63487	0.02487	0.43368	949.1	11805	11543.7	11562.6	11543.5	11544.7	11546.7	11543.8	11543.5	11543.6	11542.9	11571.5	8693.33	8575.44	8586.76	8575.4	8576.45	8575.45	8576.82	8575.44	8575.49	8575.04	8591.94	6590.63	6522.39	6522.55	6523.98	6525.9	6531.21	6522.61	6522.31	6523.51	6522.04	6540.14	4017.22	3991.23	4001	3984.91
9315.45	1.59311	1.38083	1.18341	0.99048	9124.65	0.99784	0.79909	0.22716	0.6434	0.02749	0.44047	949	11728	11541.7	11559	11541.4	11542.6	11544.9	11541.8	11541.4	11541.5	11540.9	11568	8676.19	8574.28	8584.53	8574.24	8575.23	8574.28	8575.73	8574.29	8574.32	8573.88	8589.72	6528.75	6521.49	6521.66	6523	6525.19	6529.46	6521.7	6521.4	6522.65	6521.14	6538.55	3943.33	3951.1	3962.19	3945.14
9318.48	1.58669	1.38349	1.19748	0.98687	9125.59	1.00015	0.79949	0.23427	0.65317	0.02816	0.44692	948.9	11768	11539.7	11555.8	11539.4	11540.5	11543	11539.8	11539.4	11539.5	11538.9	11564.9	8714.29	8573.13	8582.63	8573.09	8574.02	8573.11	8574.65	8573.14	8573.15	8572.72	8587.85	6555.63	6520.58	6520.76	6522.02	6524.47	6528.08	6520.78	6520.49	6521.78	6520.23	6537.33	4102.78	3948.71	3961.13	3943.02
9321.46	1.59286	1.3771	1.19745	0.99108	9126.53	1.00398	0.80036	0.24029	0.66261	0.0294	0.44996	948.8	11715	11537.7	11552.5	11537.3	11538.4	11541.1	11537.8	11537.4	11537.4	11536.8	11561.8	8787.62	8571.97	8580.73	8571.93	8572.8	8571.95	8573.58	8571.99	8571.98	8571.56	8586	6593.13	6519.68	6519.85	6521.05	6523.75	6526.43	6519.86	6519.57	6520.92	6519.32	6535.87	4081.67	3946.34	3960.15	3940.9
9324.48	1.59313	1.39	1.20016	0.98906	9127.44	1.00575	0.80067	0.24296	0.66993	0.03256	0.4529	948.7	11759	11535.6	11549.4	11535.3	11536.3	11539.3	11535.8	11535.4	11535.4	11534.8	11558.8	8720.95	8570.81	8578.87	8570.77	8571.59	8570.78	8572.51	8570.83	8570.81	8570.4	8584.19	6558.75	6518.77	6518.95	6520.08	6523.04	6524.89	6518.94	6518.65	6520.05	6518.41	6534.5	4014.44	3943.96	3959.29	3938.77
9327.44	1.59048	1.37914	1.19648	0.98879	9128.35	1.00818	0.80169	0.24557	0.67728	0.03571	0.45816	948.6	11745	11533.6	11546.4	11533.2	11534.2	11537.4	11533.8	11533.3	11533.3	11532.8	11556	8672.38	8569.65	8577.17	8569.61	8570.38	8569.61	8571.44	8569.68	8569.64	8569.23	8582.55	6508.13	6517.86	6518.04	6519.1	6522.31	6523.58	6518.02	6517.73	6519.17	6517.49	6533.36	4020	3941.58	3958.53	3936.63
9330.43	1.58794	1.3833	1.18591	0.98888	9129.28	1.01157	0.80206	0.24699	0.68133	0.03567	0.46353	948.5	11671	11531.6	11543.5	11531.2	11532.1	11535.7	11531.8	11531.3	11531.3	11530.7	11553.3	8703.81	8568.49	8575.47	8568.45	8569.17	8568.44	8570.37	8568.52	8568.46	8568.07	8580.91	6550.63	6516.94	6517.13	6518.13	6521.72	6522.26	6517.09	6516.81	6518.3	6516.57	6532.36	4037.78	3939.19	3957.91	3934.49
9333.46	1.58994	1.39506	1.18371	0.99491	9130.25	1.01282	0.80279	0.24848	0.68515	0.03563	0.46867	948.4	11676	11529.5	11540.7	11529.1	11530	11533.9	11529.7	11529.2	11529.2	11528.7	11550.8	8760.95	8567.33	8573.82	8567.29	8567.96	8567.27	8569.32	8567.37	8567.29	8566.9	8579.35	6537.5	6516.02	6516.21	6517.15	6521.16	6520.94	6516.16	6515.88	6517.42	6515.65	6531.39	4048.33	3936.85	3957.44	3932.34
9336.44	1.59459	1.38399	1.19432	1.0027	9131.19	1.01496	0.80316	0.24713	0.68675	0.03318	0.47359	948.3	11658	11527.5	11537.9	11527.1	11527.9	11532.2	11527.7	11527.2	11527.2	11526.6	11548.3	8746.67	8566.17	8572.25	8566.13	8566.76	8566.09	8568.29	8566.21	8566.12	8565.73	8577.89	6570.63	6515.1	6515.29	6516.18	6520.59	6519.62	6515.22	6514.95	6516.54	6514.72	6530.43	4107.22	3934.51	3957.13	3930.18
9339.44	1.596	1.38245	1.19325	0.99689	9132.14	1.0166	0.80369	0.24568	0.68788	0.03049	0.47123	948.2	11658	11525.5	11535.2	11525	11525.8	11530.4	11525.7	11525.2	11525.1	11524.6	11545.9	8685.71	8565.01	8570.68	8564.97	8565.56	8564.92	8567.26	8565.06	8564.94	8564.57	8576.44	6569.38	6514.17	6514.37	6515.2	6519.82	6518.44	6514.29	6514.02	6515.67	6513.79	6529.43	4103.33	3932.17	3957.02	3928.02
9342.47	1.59682	1.38727	1.18966	0.99199	9133.07	1.01794	0.80445	0.24461	0.68746	0.03249	0.46649	948.1	11746	11523.4	11532.6	11523	11523.7	11528.6	11523.6	11523.1	11523	11522.5	11543.5	8713.33	8563.84	8569.17	8563.81	8564.35	8563.75	8566.23	8563.9	8563.77	8563.4	8575.03	6567.5	6513.25	6513.45	6514.22	6519.28	6517.26	6513.35	6513.08	6514.8	6512.86	6528.65	4014.44	3929.82	3957.11	3925.86
9345.41	1.59404	1.38075	1.19782	0.99465	9133.99	1.0188	0.80645	0.24365	0.68651	0.03556	0.46641	948	11695	11521.4	11530	11520.9	11521.6	11527	11521.6	11521.1	11521	11520.5	11541.3	8693.33	8562.68	8567.69	8562.64	8563.15	8562.57	8565.2	8562.74	8562.59	8562.23	8573.67	6589.38	6512.32	6512.52	6513.25	6518.78	6516.07	6512.41	6512.14	6513.92	6511.93	6527.93	3958.89	3927.46	3957.43	3923.68
9348.48	1.587	1.38688	1.19275	0.99415	9134.92	1.02034	0.80711	0.24511	0.68454	0.03718	0.46925	947.9	11696	11519.3	11527.4	11518.8	11519.5	11525.4	11519.6	11519	11518.9	11518.4	11539.3	8615.24	8561.51	8566.2	8561.48	8561.95	8561.4	8564.24	8561.59	8561.41	8561.06	8572.38	6484.38	6511.38	6511.6	6512.27	6518.34	6514.89	6511.46	6511.2	6513.04	6510.99	6527.26	4022.78	3925.14	3958.01	3921.5
9351.46	1.58732	1.39757	1.18495	0.98937	9135.86	1.02112	0.80791	0.24785	0.68171	0.03792	0.46924	947.8	11657	11517.2	11524.9	11516.8	11517.4	11523.9	11517.6	11517	11516.8	11516.3	11537.3	8543.81	8560.34	8564.77	8560.31	8560.75	8560.22	8563.28	8560.43	8560.23	8559.88	8571.15	6505	6510.45	6510.66	6511.29	6517.95	6513.75	6510.51	6510.25	6512.16	6510.05	6526.7	4027.22	3922.82	3958.88	3919.32
9354.48	1.59019	1.39295	1.18209	0.99084	9136.78	1.02094	0.81006	0.24772	0.67852	0.03619	0.46476	947.7	11643	11515.2	11522.4	11514.7	11515.3	11522.1	11515.5	11514.9	11514.7	11514.2	11535.1	8694.29	8559.17	8563.34	8559.14	8559.54	8559.03	8562.32	8559.26	8559.04	8558.7	8569.93	6559.38	6509.51	6509.73	6510.3	6517.63	6512.63	6509.56	6509.3	6511.27	6509.1	6526.24	4050	3920.49	3960.06	3917.13
9357.43	1.59351	1.38722	1.1845	0.99624	9137.72	1.02267	0.81107	0.24518	0.67477	0.03194	0.46015	947.6	11763	11513.1	11519.9	11512.6	11513.2	11520.7	11513.5	11512.8	11512.6	11512.2	11533.2	8670.48	8557.99	8561.91	8557.96	8558.33	8557.85	8561.36	8558.09	8557.86	8557.52	8568.71	6501.88	6508.56	6508.79	6509.32	6517.4	6511.51	6508.61	6508.35	6510.39	6508.15	6525.87	4021.11	3918.15	3961.6	3914.93
9360.48	1.59301	1.38803	1.1863	0.99917	9138.65	1.02222	0.81232	0.24195	0.67083	0.02879	0.45529	947.5	11659	11511.1	11517.5	11510.5	11511.1	11519.3	11511.5	11510.8	11510.6	11510.1	11531.5	8602.86	8556.82	8560.53	8556.78	8557.12	8556.66	8560.41	8556.93	8556.67	8556.34	8567.55	6553.75	6507.62	6507.85	6508.34	6517.26	6510.39	6507.65	6507.39	6509.52	6507.2	6525.62	3999.44	3915.81	3963.52	3912.73
9363.47	1.58764	1.39096	1.19069	1.00598	9139.6	1.02175	0.81291	0.23737	0.66619	0.02803	0.45071	947.4	11640	11509	11515.1	11508.4	11509	11518	11509.4	11508.7	11508.5	11508	11529.9	8685.71	8555.64	8559.15	8555.6	8555.91	8555.47	8559.63	8555.75	8555.47	8555.15	8566.56	6485	6506.67	6506.9	6507.35	6517.23	6509.28	6506.69	6506.44	6508.66	6506.24	6525.5	3962.22	3913.5	3965.87	3910.52
9366.47	1.58944	1.39159	1.19423	1.00382	9140.56	1.02199	0.81398	0.23298	0.66128	0.02664	0.4481	947.3	11687	11506.9	11512.7	11506.3	11506.9	11516.8	11507.4	11506.6	11506.4	11505.9	11528.4	8691.43	8554.46	8557.77	8554.42	8554.7	8554.28	8558.84	8554.58	8554.28	8553.96	8565.59	6546.25	6505.71	6505.95	6506.36	6517.34	6508.19	6505.72	6505.47	6507.78	6505.28	6525.53	3948.89	3911.17	3968.67	3908.3
9369.44	1.59365	1.39224	1.19734	1.00497	9141.46	1.02149	0.81455	0.22942	0.65498	0.02325	0.44565	947.2	11756	11504.9	11510.3	11504.2	11504.8	11515.8	11505.3	11504.5	11504.3	11503.9	11527.1	8768.57	8553.27	8556.41	8553.24	8553.49	8553.08	8557.9	8553.41	8553.09	8552.77	8564.48	6618.13	6504.76	6505	6505.36	6517.59	6507.1	6504.75	6504.51	6506.9	6504.32	6525.73	4008.89	3908.84	3971.97	3906.07
9372.47	1.59625	1.38776	1.19214	1.00377	9142.37	1.02218	0.81578	0.22578	0.64857	0.01982	0.43884	947.1	11662	11502.8	11507.9	11502.2	11502.6	11514.9	11503.3	11502.5	11502.2	11501.8	11526	8660.95	8552.09	8555.06	8552.06	8552.28	8551.89	8557.18	8552.24	8551.89	8551.58	8563.6	6548.13	6503.8	6504.05	6504.37	6518.02	6506.02	6503.78	6503.54	6506.03	6503.36	6526.1	3983.33	3906.5	3975.82	3903.84
9375.43	1.6044	1.39446	1.18771	1.00776	9143.29	1.02149	0.81463	0.22119	0.64087	0.01665	0.43186	947	11815	11500.7	11505.6	11500.1	11500.5	11514.2	11501.2	11500.4	11500.1	11499.7	11525.1	8668.57	8550.91	8553.72	8550.87	8551.07	8550.69	8556.54	8551.07	8550.69	8550.39	8562.82	6526.25	6502.84	6503.09	6503.38	6518.65	6504.93	6502.81	6502.57	6505.14	6502.39	6526.67	3918.33	3904.16	3980.25	3901.61
9377.44	1.60637	1.39314	1.19371	1.0081	9144.22	1.02152	0.81483	0.21652	0.63304	0.01344	0.42449	946.9	11785	11498.6	11503.3	11498	11498.4	11513.8	11499.2	11498.3	11498	11497.6	11524.5	8671.43	8549.72	8552.39	8549.69	8549.85	8549.5	8556	8549.89	8549.5	8549.2	8562.14	6553.75	6501.87	6502.13	6502.38	6519.5	6503.86	6501.83	6501.59	6504.26	6501.42	6527.5	3983.33	3901.83	3985.3	3899.36
9381.46	1.60608	1.3972	1.19826	1.00533	9145.14	1.02185	0.81453	0.21334	0.62471	0.00625	0.41722	946.8	11629	11496.5	11500.9	11495.9	11496.3	11513.6	11497.2	11496.2	11495.9	11495.5	11524.2	8722.86	8548.53	8551.06	8548.5	8548.64	8548.3	8555.57	8548.72	8548.3	8548	8561.59	6530	6500.9	6501.17	6501.38	6520.61	6502.8	6500.85	6500.62	6503.42	6500.45	6528.64	4060	3899.49	3991.02	3897.11
9385.47	1.60103	1.40157	1.20383	1.00364	9146.07	1.02113	0.81372	0.21026	0.61597	-0.00176	0.41371	946.7	11687	11494.5	11498.6	11493.8	11494.2	11513.8	11495.1	11494.1	11493.8	11493.4	11524.2	8685.71	8547.34	8549.74	8547.31	8547.43	8547.1	8555.3	8547.55	8547.1	8546.81	8561.2	6539.38	6499.93	6500.21	6500.38	6522.01	6501.73	6499.87	6499.64	6502.58	6499.47	6530.07	4062.22	3897.15	3997.46	3894.85
9389.47	1.60069	1.41019	1.19009	1.00702	9146.99	1.02097	0.81342	0.20777	0.60724	-0.00403	0.41196	946.6	11749	11492.4	11496.3	11491.7	11492.1	11514.4	11493.1	11492.1	11491.7	11491.3	11524.6	8660.95	8546.15	8548.43	8546.13	8546.22	8545.9	8555.2	8546.38	8545.9	8545.61	8561.01	6553.13	6498.96	6499.24	6499.38	6523.73	6500.65	6498.89	6498.66	6501.74	6498.49	6531.83	4071.67	3894.8	4004.64	3892.59
9393.42	1.60437	1.40074	1.19475	1.00183	9147.93	1.02054	0.81253	0.20542	0.59837	-0.00357	0.4071	946.5	11776	11490.3	11494	11489.6	11490	11515.4	11491	11490	11489.6	11489.2	11525.5	8678.1	8544.96	8547.12	8544.94	8545	8544.7	8555.32	8545.2	8544.69	8544.41	8561.03	6558.75	6497.99	6498.27	6498.38	6525.82	6499.59	6497.9	6497.67	6500.9	6497.51	6533.96	4002.78	3892.46	4012.63	3890.32
9397.45	1.60619	1.40568	1.19895	0.99862	9148.87	1.02033	0.81175	0.20096	0.5895	-0.00511	0.39968	946.4	11690	11488.2	11491.8	11487.5	11487.8	11516.9	11489	11487.9	11487.5	11487.1	11526.9	8609.52	8543.77	8545.82	8543.74	8543.78	8543.49	8555.71	8544.03	8543.49	8543.22	8561.33	6548.13	6497.01	6497.3	6497.37	6528.3	6498.54	6496.91	6496.69	6500.05	6496.52	6536.5	4028.33	3890.12	4021.44	3888.05
9401.46	1.60496	1.40411	1.20148	0.9963	9149.82	1.02036	0.81071	0.19515	0.5805	-0.00852	0.392	946.3	11675	11486.1	11489.5	11485.4	11485.7	11519	11487	11485.8	11485.4	11485	11528.9	8687.62	8542.58	8544.52	8542.55	8542.57	8542.29	8556.41	8542.85	8542.28	8542.01	8561.96	6521.25	6496.03	6496.33	6496.36	6531.22	6497.48	6495.92	6495.7	6499.2	6495.54	6539.47	3998.89	3887.78	4031.1	3885.77
9405.42	1.60893	1.41308	1.19095	1.00003	9150.74	1.01956	0.80986	0.19104	0.57165	-0.01111	0.38425	946.2	11688	11484.1	11487.2	11483.3	11483.6	11521.8	11485	11483.7	11483.3	11482.9	11531.5	8701.9	8541.38	8543.22	8541.36	8541.35	8541.08	8557.49	8541.67	8541.07	8540.81	8562.97	6563.13	6495.05	6495.35	6495.35	6534.61	6496.41	6494.93	6494.7	6498.35	6494.55	6542.92	3953.89	3885.42	4041.66	3883.49
9409.42	1.60542	1.41203	1.19056	0.99996	9151.64	1.02033	0.80857	0.18903	0.56283	-0.0128	0.37705	946.1	11737	11482	11485	11481.1	11481.5	11525.2	11482.9	11481.6	11481.2	11480.8	11535	8776.19	8540.18	8541.94	8540.16	8540.13	8539.87	8559.02	8540.5	8539.86	8539.6	8564.45	6578.13	6494.06	6494.37	6494.34	6538.51	6495.36	6493.93	6493.71	6497.58	6493.55	6546.97	4089.44	3883.07	4053.11	3881.2
9413.45	1.59723	1.4171	1.20582	1.00874	9152.55	1.019	0.80776	0.18591	0.55419	-0.01481	0.37178	946	11699	11479.9	11482.7	11479	11479.4	11529.5	11480.9	11479.5	11479.1	11478.7	11539.2	8732.38	8538.99	8540.65	8538.97	8538.91	8538.67	8561.07	8539.33	8538.66	8538.4	8566.44	6611.25	6493.08	6493.39	6493.33	6542.95	6494.3	6492.93	6492.71	6496.84	6492.56	6551.61	3998.89	3880.71	4065.49	3878.91
9417.42	1.597	1.40567	1.20622	0.99959	9153.5	1.01805	0.80611	0.17879	0.54597	-0.01795	0.36633	945.9	11707	11477.8	11480.5	11476.9	11477.2	11534.7	11478.9	11477.4	11477	11476.6	11544.3	8788.57	8537.79	8539.37	8537.77	8537.7	8537.46	8563.72	8538.16	8537.45	8537.2	8569.04	6578.13	6492.09	6492.41	6492.32	6547.96	6493.25	6491.93	6491.72	6496.1	6491.57	6556.81	3966.67	3878.36	4078.8	3876.61
9421.42	1.60134	1.4007	1.20551	0.9979	9154.44	1.01741	0.80637	0.17302	0.53792	-0.02088	0.36229	945.8	11690	11475.7	11478.2	11474.8	11475.1	11540.9	11476.9	11475.4	11474.8	11474.5	11550.4	8702.86	8536.6	8538.09	8536.58	8536.48	8536.25	8567.04	8536.99	8536.24	8535.99	8572.32	6555.63	6491.1	6491.43	6491.3	6553.56	6492.2	6490.93	6490.72	6495.2	6490.57	6562.45	4042.78	3876	4093.03	3874.31
9425.44	1.5998	1.41166	1.20309	1.00223	9155.38	1.01783	0.80496	0.17452	0.53292	-0.02256	0.35828	945.7	11738	11473.6	11476	11472.7	11473	11548	11474.8	11473.3	11472.7	11472.4	11557.6	8690.48	8535.41	8536.82	8535.39	8535.27	8535.05	8571.11	8535.82	8535.04	8534.79	8576.35	6473.75	6490.11	6490.45	6490.29	6559.76	6491.14	6489.93	6489.72	6494.46	6489.57	6568.86	4072.22	3873.64	4108.18	3872
9429.49	1.60482	1.39804	1.21328	0.99724	9156.29	1.01613	0.80447	0.17599	0.52804	-0.02419	0.3549	945.6	11696	11471.5	11473.8	11470.6	11470.9	11556.2	11472.8	11471.2	11470.6	11470.3	11565.8	8781.9	8534.21	8535.55	8534.2	8534.05	8533.84	8576	8534.66	8533.83	8533.59	8581.22	6505.63	6489.11	6489.46	6489.27	6566.58	6490.09	6488.92	6488.71	6493.75	6488.57	6575.93	4159.44	3871.27	4124.22	3869.69
9433.47	1.61217	1.40677	1.20213	1.00097	9157.21	1.01504	0.80333	0.17729	0.52513	-0.02175	0.35153	945.5	11679	11469.4	11471.6	11468.5	11468.7	11565.5	11470.8	11469.1	11468.5	11468.1	11575.1	8742.86	8533.02	8534.29	8533	8532.84	8532.64	8581.77	8533.5	8532.62	8532.39	8586.97	6549.38	6488.11	6488.47	6488.25	6574.01	6489.04	6487.91	6487.7	6493.06	6487.56	6583.64	4105.56	3868.91	4141.12	3867.37
9437.47	1.612	1.41399	1.20516	1.00367	9158.15	1.0141	0.80323	0.1786	0.5224	-0.01902	0.34845	945.4	11682	11467.3	11469.4	11466.4	11466.6	11575.9	11468.9	11467	11466.4	11466	11585.5	8679.05	8531.83	8533.02	8531.81	8531.63	8531.43	8588.46	8532.34	8531.42	8531.19	8593.65	6547.5	6487.12	6487.48	6487.22	6582.04	6487.98	6486.9	6486.69	6492.41	6486.55	6591.98	4096.67	3866.55	4158.85	3865.06
9441.46	1.60536	1.41486	1.20947	1.006	9159.11	1.01307	0.80217	0.17308	0.52194	-0.02022	0.34543	945.3	11722	11465.2	11467.1	11464.2	11464.5	11587.3	11466.9	11464.9	11464.2	11463.9	11597	8670.48	8530.64	8531.76	8530.62	8530.42	8530.23	8596.09	8531.19	8530.21	8529.98	8601.28	6643.13	6486.11	6486.49	6486.2	6590.64	6486.93	6485.88	6485.68	6491.8	6485.54	6600.93	4087.22	3864.18	4177.32	3862.74
9445.42	1.60519	1.40802	1.20303	1.00269	9160.07	1.01123	0.80194	0.16641	0.5225	-0.02227	0.34287	945.2	11710	11463.1	11464.9	11462.1	11462.4	11599.8	11464.9	11462.8	11462.1	11461.8	11609.5	8694.29	8529.44	8530.51	8529.43	8529.2	8529.02	8604.67	8530.03	8529.01	8528.78	8609.85	6633.13	6485.11	6485.5	6485.17	6599.77	6485.88	6484.87	6484.67	6491.23	6484.53	6610.47	4071.11	3861.82	4196.48	3860.42
9449.43	1.61097	1.42387	1.21027	1.00876	9161	1.00968	0.80188	0.16434	0.52497	-0.0229	0.34063	945.1	11625	11461	11462.7	11460	11460.2	11613.1	11462.9	11460.7	11460	11459.7	11622.9	8627.62	8528.25	8529.25	8528.24	8527.99	8527.82	8614.14	8528.88	8527.8	8527.58	8619.32	6610	6484.11	6484.51	6484.15	6609.37	6484.83	6483.85	6483.65	6490.72	6483.52	6620.54	4143.89	3859.45	4216.25	3858.09
9453.43	1.6126	1.41154	1.21209	1.01658	9161.92	1.00804	0.80129	0.16391	0.52876	-0.02291	0.34351	945	11767	11458.9	11460.5	11457.9	11458.1	11627.4	11460.9	11458.6	11457.9	11457.6	11637.2	8660	8527.05	8527.99	8527.05	8526.77	8526.61	8624.42	8527.74	8526.59	8526.37	8629.63	6645	6483.11	6483.51	6483.12	6619.37	6483.78	6482.84	6482.64	6490.27	6482.51	6631.08	4190	3857.08	4236.53	3855.77
9457.43	1.60163	1.40546	1.21154	1.01709	9162.84	1.00687	0.80105	0.16435	0.53369	-0.02214	0.35162	944.9	11721	11456.8	11458.3	11455.8	11456	11642.2	11459	11456.5	11455.8	11455.4	11652.2	8693.33	8525.86	8526.74	8525.85	8525.56	8525.4	8635.41	8526.59	8525.38	8525.16	8640.65	6659.38	6482.11	6482.52	6482.1	6629.69	6482.73	6481.82	6481.63	6489.88	6481.5	6642	4266.67	3854.72	4257.2	3853.44
9461.42	1.61139	1.41998	1.21933	1.01376	9163.76	1.00455	0.80144	0.16545	0.53992	-0.02083	0.35741	944.8	11747	11454.7	11456.1	11453.6	11453.8	11657.6	11457.1	11454.4	11453.6	11453.3	11667.7	8627.62	8524.66	8525.48	8524.66	8524.34	8524.19	8646.93	8525.45	8524.17	8523.95	8652.2	6645	6481.1	6481.53	6481.08	6640.23	6481.68	6480.81	6480.61	6489.58	6480.49	6653.23	4290	3852.36	4278.16	3851.12
9465.43	1.61452	1.42111	1.22643	1.012	9164.68	1.00248	0.80126	0.16879	0.54656	-0.02042	0.35885	944.7	11747	11452.6	11453.9	11451.5	11451.7	11673.1	11455.2	11452.3	11451.5	11451.2	11683.4	8728.57	8523.46	8524.23	8523.46	8523.12	8522.97	8658.79	8524.3	8522.96	8522.75	8664.08	6680	6480.1	6480.54	6480.05	6650.87	6480.64	6479.79	6479.6	6489.37	6479.48	6664.65	4284.44	3850	4299.26	3848.8
9469.47	1.62236	1.41988	1.22886	1.01923	9165.61	1.00085	0.80206	0.17612	0.55386	-0.02145	0.36143	944.6	11809	11450.5	11451.7	11449.4	11449.6	11688.7	11453.3	11450.2	11449.4	11449.1	11699.2	8709.52	8522.26	8522.98	8522.26	8521.91	8521.76	8670.74	8523.16	8521.74	8521.54	8676.07	6664.38	6479.11	6479.56	6479.03	6661.49	6479.6	6478.78	6478.59	6489.27	6478.47	6676.16	4403.33	3847.64	4320.38	3846.48
9473.47	1.61455	1.41779	1.22106	1.00993	9166.55	0.99781	0.80234	0.18216	0.5612	-0.0221	0.36873	944.5	11825	11448.5	11449.5	11447.3	11447.4	11704	11451.4	11448.1	11447.3	11447	11714.6	8759.05	8521.06	8521.73	8521.07	8520.69	8520.55	8682.52	8522.05	8520.53	8520.33	8687.92	6702.5	6478.11	6478.57	6478.01	6671.95	6478.56	6477.77	6477.58	6489.28	6477.46	6687.63	4410.56	3845.3	4341.34	3844.16
					9167.5	0.99534	0.80313	0.18374	0.56824	-0.02151	0.37587	944.4	11833	11446.4	11447.3	11445.1	11445.3	11718.8	11449.6	11446	11445.1	11444.9	11729.7	8760	8519.87	8520.49	8519.88	8519.47	8519.34	8693.81	8520.94	8519.32	8519.12	8699.29	6718.75	6477.11	6477.59	6477	6682.11	6477.53	6476.76	6476.57	6489.43	6476.45	6698.92	4480.56	3842.96	4362.01	3841.85
					9168.45	0.99278	0.80223	0.18561	0.57519	-0.02096	0.37625	944.3	11749	11444.3	11445.1	11443	11443.2	11732.6	11447.9	11443.9	11443	11442.7	11743.9	8751.43	8518.67	8519.24	8518.68	8518.26	8518.13	8704.32	8519.84	8518.11	8517.91	8709.88	6728.13	6476.12	6476.61	6475.98	6691.82	6476.49	6475.75	6475.57	6489.72	6475.45	6709.92	4490	3840.62	4382.2	3839.55
					9169.4	0.9911	0.80281	0.18918	0.58208	-0.02071	0.37664	944.2	11771	11442.2	11443	11440.9	11441.1	11745.3	11446.1	11441.8	11440.9	11440.6	11756.9	8782.86	8517.48	8518	8517.49	8517.05	8516.92	8713.73	8518.73	8516.9	8516.71	8719.37	6785.63	6475.13	6475.63	6474.97	6700.92	6475.47	6474.74	6474.56	6490.18	6474.45	6720.49	4591.67	3838.3	4401.76	3837.26
					9170.31	0.98948	0.8033	0.19247	0.58861	-0.02047	0.38099	944.1	11764	11440.1	11440.8	11438.8	11439	11756.5	11444.2	11439.7	11438.8	11438.5	11768.2	8754.29	8516.29	8516.76	8516.31	8515.84	8515.72	8721.74	8517.63	8515.7	8515.5	8727.46	6743.75	6474.14	6474.66	6473.96	6709.28	6474.44	6473.74	6473.56	6490.83	6473.45	6730.49	4568.89	3835.98	4420.52	3834.97
					9171.22	0.98787	0.80337	0.18941	0.59397	-0.01852	0.3855	944	11670	11438	11438.6	11436.7	11436.8	11765.9	11442.6	11437.6	11436.7	11436.4	11778.1	8780.95	8515.1	8515.53	8515.12	8514.63	8514.51	8728.09	8516.58	8514.49	8514.3	8733.95	6720.63	6473.16	6473.69	6472.96	6716.75	6473.42	6472.74	6472.57	6491.69	6472.45	6739.81	4638.89	3833.68	4438.29	3832.7
					9172.16	0.98594	0.80359	0.18628	0.59925	-0.01645	0.39104	943.9	11680	11436	11436.5	11434.6	11434.7	11773.2	11441	11435.5	11434.6	11434.3	11785.9	8624.76	8513.92	8514.3	8513.94	8513.42	8513.31	8732.55	8515.57	8513.29	8513.1	8738.58	6695.63	6472.18	6472.73	6471.95	6723.19	6472.4	6471.75	6471.57	6492.77	6471.46	6748.33	4653.89	3831.39	4454.93	3830.43
					9173.1	0.98434	0.80417	0.18505	0.60241	-0.01503	0.3969	943.8	11773	11433.9	11434.3	11432.5	11432.6	11778.4	11439.4	11433.5	11432.5	11432.2	11791.6	8749.52	8512.73	8513.07	8512.76	8512.21	8512.11	8734.93	8514.55	8512.09	8511.9	8741.14	6736.88	6471.2	6471.77	6470.95	6728.49	6471.39	6470.75	6470.58	6494.1	6470.47	6755.95	4661.11	3829.11	4470.26	3828.18
					9174.02	0.98329	0.80415	0.18432	0.60489	-0.01375	0.40252	943.7	11790	11431.8	11432.1	11430.4	11430.5	11781.1	11438	11431.4	11430.4	11430.1	11795.1	8770.48	8511.54	8511.84	8511.57	8511.01	8510.91	8735.14	8513.45	8510.89	8510.7	8741.44	6767.5	6470.23	6470.81	6469.96	6732.54	6470.38	6469.76	6469.59	6495.7	6469.48	6762.59	4591.67	3826.84	4484.13	3825.93
					9174.97	0.98343	0.80401	0.18687	0.60682	-0.01342	0.40821	943.6	11770	11429.7	11430	11428.2	11428.4	11781.4	11436.7	11429.3	11428.2	11428	11796.1	8654.29	8510.36	8510.61	8510.4	8509.81	8509.71	8733.12	8512.47	8509.69	8509.5	8739.63	6801.88	6469.26	6469.86	6468.96	6735.26	6469.37	6468.78	6468.6	6497.59	6468.5	6768.19	4650.56	3824.58	4496.41	3823.7
					9175.9	0.98282	0.80475	0.19101	0.60827	-0.01356	0.41058	943.5	11775	11427.6	11427.8	11426.1	11426.2	11779	11435.5	11427.2	11426.1	11425.9	11794.7	8791.43	8509.18	8509.39	8509.22	8508.6	8508.5	8728.9	8511.51	8508.48	8508.3	8735.65	6737.5	6468.29	6468.91	6467.98	6736.58	6468.37	6467.79	6467.62	6499.79	6467.52	6772.7	4702.22	3822.34	4506.93	3821.48
					9176.84	0.98335	0.80485	0.19265	0.60899	-0.01198	0.40973	943.4	11780	11425.6	11425.7	11424	11424.1	11774.2	11434.5	11425.1	11424	11423.8	11790.9	8750.48	8508	8508.16	8508.04	8507.4	8507.31	8722.59	8510.59	8507.29	8507.11	8729.61	6796.25	6467.33	6467.96	6466.99	6736.46	6467.38	6466.81	6466.65	6502.32	6466.54	6776.12	4706.67	3820.11	4515.6	3819.28
					9177.73	0.98356	0.80537	0.19256	0.60894	-0.00883	0.41024	943.3	11835	11423.5	11423.5	11421.9	11422	11766.8	11433.6	11423.1	11421.9	11421.7	11784.8	8723.81	8506.82	8506.95	8506.87	8506.2	8506.11	8714.32	8509.72	8506.09	8505.91	8721.67	6796.25	6466.37	6467.03	6466.01	6734.9	6466.39	6465.84	6465.67	6505.2	6465.57	6778.43	4620	3817.89	4522.32	3817.08
					9178.66	0.98354	0.80505	0.19288	0.6087	-0.00657	0.41378	943.2	11803	11421.4	11421.4	11419.8	11419.9	11757.1	11433	11421	11419.8	11419.6	11776.5	8720.95	8505.64	8505.73	8505.69	8505	8504.91	8704.33	8508.9	8504.89	8504.72	8712.06	6776.25	6465.42	6466.09	6465.04	6731.91	6465.4	6464.87	6464.7	6508.45	6464.6	6779.67	4653.89	3815.69	4526.97	3814.9
					9179.61	0.98559	0.80611	0.19402	0.60798	-0.0061	0.41741	943.1	11751	11419.4	11419.3	11417.7	11417.8	11745.2	11432.6	11419	11417.7	11417.5	11766.3	8794.29	8504.47	8504.51	8504.52	8503.8	8503.72	8692.86	8508.14	8503.7	8503.53	8701.03	6735.63	6464.47	6465.17	6464.07	6727.51	6464.42	6463.9	6463.74	6512.08	6463.64	6779.88	4606.67	3813.5	4529.53	3812.73
					9180.56	0.98734	0.80645	0.19518	0.60726	-0.00562	0.41979	943	11750	11417.3	11417.1	11415.6	11415.7	11731.2	11432.5	11416.9	11415.6	11415.4	11754.5	8740	8503.29	8503.3	8503.36	8502.61	8502.53	8680.22	8507.46	8502.51	8502.34	8688.9	6745	6463.52	6464.25	6463.1	6721.76	6463.44	6462.94	6462.78	6516.1	6462.68	6779.14	4655.56	3811.32	4529.93	3810.57
					9181.5	0.98833	0.80579	0.19567	0.60659	-0.00497	0.41482	942.9	11725	11415.3	11415	11413.5	11413.6	11715.6	11432.8	11414.9	11413.5	11413.3	11741.2	8690.48	8502.12	8502.09	8502.19	8501.42	8501.34	8666.71	8506.86	8501.32	8501.15	8676	6774.38	6462.58	6463.33	6462.13	6714.75	6462.47	6461.98	6461.82	6520.51	6461.72	6777.52	4575	3809.15	4528.13	3808.42
					9182.43	0.9914	0.80585	0.19411	0.60621	-0.0035	0.40991	942.8	11845	11413.2	11412.9	11411.5	11411.5	11698.5	11433.4	11412.8	11411.5	11411.2	11726.9	8653.33	8500.95	8500.88	8501.03	8500.22	8500.15	8652.64	8506.37	8500.13	8499.96	8662.63	6743.13	6461.65	6462.42	6461.17	6706.57	6461.5	6461.03	6460.87	6525.32	6460.77	6775.13	4516.67	3807	4524.16	3806.29
					9183.38	0.99135	0.8065	0.19252	0.60582	-0.00201	0.40493	942.7	11714	11411.2	11410.8	11409.4	11409.5	11680.3	11434.5	11410.8	11409.4	11409.1	11711.8	8729.52	8499.78	8499.67	8499.87	8499.03	8498.96	8638.31	8505.99	8498.94	8498.78	8649.13	6728.13	6460.72	6461.51	6460.22	6697.34	6460.53	6460.07	6459.92	6530.52	6459.82	6772.09	4588.89	3804.85	4518.02	3804.16
					9184.33	0.99362	0.80735	0.19092	0.60543	-0.00051385	0.40164	942.6	11778	11409.1	11408.7	11407.3	11407.4	11661.3	11436.1	11408.7	11407.3	11407	11696.5	8713.33	8498.62	8498.47	8498.71	8497.84	8497.77	8624	8505.76	8497.75	8497.59	8635.79	6758.75	6459.79	6460.61	6459.27	6687.2	6459.57	6459.13	6458.97	6536.1	6458.87	6768.51	4678.33	3802.72	4509.74	3802.05
					9185.24	0.99506	0.80683	0.19007	0.60517	-0.00247	0.39865	942.5	11719	11407.1	11406.5	11405.2	11405.3	11641.7	11438.2	11406.7	11405.2	11405	11681.1	8656.19	8497.45	8497.26	8497.55	8496.65	8496.58	8609.97	8505.68	8496.56	8496.4	8622.89	6765	6458.86	6459.72	6458.32	6676.29	6458.62	6458.18	6458.03	6542.04	6457.93	6764.52	4572.22	3800.6	4499.4	3799.94
					9186.2	0.99644	0.80659	0.1892	0.60491	-0.00466	0.39553	942.4	11607	11405.1	11404.4	11403.1	11403.2	11621.9	11440.9	11404.6	11403.1	11402.9	11666.1	8635.24	8496.29	8496.06	8496.39	8495.46	8495.4	8596.44	8505.78	8495.37	8495.22	8610.67	6768.75	6457.95	6458.83	6457.37	6664.74	6457.67	6457.24	6457.09	6548.31	6456.99	6760.23	4607.22	3798.49	4487.07	3797.85
					9187.14	0.99775	0.80608	0.18835	0.60466	-0.00681	0.39786	942.3	11633	11403	11402.3	11401	11401.1	11602.1	11444.2	11402.6	11401	11400.8	11651.8	8726.67	8495.12	8494.85	8495.24	8494.27	8494.21	8583.56	8506.09	8494.19	8494.03	8599.31	6715	6457.03	6457.94	6456.43	6652.72	6456.72	6456.31	6456.15	6554.9	6456.06	6755.77	4602.22	3796.4	4472.84	3795.78
					9188.05	0.99948	0.80707	0.18977	0.60438	-0.00517	0.40204	942.2	11781	11401	11400.2	11399	11399	11582.7	11448.2	11400.6	11399	11398.7	11638.5	8720.95	8493.96	8493.65	8494.08	8493.08	8493.02	8571.47	8506.64	8493	8492.85	8588.98	6747.5	6456.12	6457.07	6455.5	6640.37	6455.78	6455.37	6455.22	6561.74	6455.13	6751.25	4590.56	3794.32	4456.85	3793.71
					9188.98	0.9997	0.80648	0.19167	0.6041	-0.00262	0.4063	942.1	11672	11399	11398.1	11396.9	11397	11563.7	11453	11398.5	11396.9	11396.7	11626.4	8758.1	8492.8	8492.45	8492.93	8491.89	8491.84	8560.27	8507.44	8491.81	8491.66	8579.79	6752.5	6455.22	6456.2	6454.57	6627.83	6454.84	6454.44	6454.29	6568.81	6454.21	6746.76	4686.11	3792.25	4439.19	3791.65
					9189.9	1.0001	0.80698	0.19355	0.60381	-7.407e-05	0.40907	942	11699	11396.9	11396	11394.8	11394.9	11545.4	11458.5	11396.5	11394.8	11394.6	11615.8	8673.33	8491.64	8491.26	8491.78	8490.71	8490.65	8550	8508.53	8490.63	8490.48	8571.83	6706.25	6454.32	6455.33	6453.64	6615.25	6453.9	6453.52	6453.37	6576.03	6453.28	6742.38	4592.22	3790.19	4420.03	3789.61
					9190.86	1.00136	0.80548	0.19457	0.60319	0.00151	0.41023	941.9	11689	11394.9	11393.9	11392.7	11392.8	11528	11464.7	11394.5	11392.7	11392.5	11606.7	8648.57	8490.48	8490.06	8490.64	8489.52	8489.47	8540.68	8509.93	8489.45	8489.3	8565.12	6708.13	6453.42	6454.47	6452.71	6602.75	6452.97	6452.6	6452.45	6583.35	6452.36	6738.18	4552.78	3788.15	4399.53	3787.58
					9191.79	1.00124	0.80608	0.19481	0.60228	0.00226	0.41136	941.8	11734	11392.9	11391.8	11390.7	11390.7	11511.5	11471.8	11392.5	11390.7	11390.5	11599.4	8680	8489.32	8488.86	8489.49	8488.34	8488.29	8532.28	8511.67	8488.27	8488.12	8559.68	6723.13	6452.53	6453.62	6451.79	6590.46	6452.04	6451.68	6451.53	6590.7	6451.45	6734.21	4575	3786.12	4377.82	3785.57
					9192.72	1.00074	0.80624	0.19506	0.60136	0.00301	0.41154	941.7	11737	11390.9	11389.7	11388.6	11388.7	11496.1	11479.5	11390.5	11388.6	11388.4	11593.8	8591.43	8488.17	8487.67	8488.35	8487.16	8487.11	8524.79	8513.75	8487.08	8486.94	8555.49	6724.38	6451.64	6452.77	6450.87	6578.46	6451.12	6450.77	6450.62	6598.01	6450.54	6730.5	4597.22	3784.1	4355.09	3783.56
					9193.66	1.00108	0.8056	0.19568	0.60061	0.00383	0.40928	941.6	11688	11388.9	11387.6	11386.5	11386.6	11481.7	11487.9	11388.5	11386.5	11386.3	11590	8612.38	8487.01	8486.47	8487.2	8485.97	8485.92	8518.12	8516.2	8485.9	8485.76	8552.49	6746.88	6450.75	6451.93	6449.96	6566.86	6450.2	6449.85	6449.71	6605.18	6449.63	6727.05	4594.44	3782.09	4331.5	3781.57
					9194.59	1.00034	0.80551	0.19699	0.6004	0.00474	0.40702	941.5	11627	11386.9	11385.5	11384.5	11384.5	11468.4	11497	11386.5	11384.5	11384.2	11588	8543.81	8485.86	8485.28	8486.06	8484.78	8484.74	8512.22	8519.02	8484.72	8484.58	8550.65	6767.5	6449.87	6451.1	6449.05	6555.72	6449.28	6448.95	6448.81	6612.15	6448.72	6723.87	4603.89	3780.1	4307.22	3779.59
					9195.51	1.00007	0.80547	0.19827	0.60019	0.00563	0.4049	941.4	11677	11384.8	11383.4	11382.4	11382.5	11456.2	11506.6	11384.5	11382.4	11382.2	11587.5	8621.9	8484.7	8484.08	8484.92	8483.6	8483.55	8507.02	8522.2	8483.53	8483.39	8549.86	6668.13	6449	6450.27	6448.15	6545.11	6448.37	6448.05	6447.9	6618.83	6447.82	6720.92	4519.44	3778.12	4282.44	3777.62
					9196.41	0.99969	0.80459	0.1997	0.60007	0.00641	0.40479	941.3	11540	11382.8	11381.4	11380.3	11380.4	11445.1	11516.5	11382.5	11380.3	11380.1	11588.5	8685.71	8483.54	8482.88	8483.78	8482.41	8482.37	8502.43	8525.75	8482.34	8482.21	8550.06	6723.13	6448.13	6449.45	6447.24	6535.06	6447.47	6447.15	6447.01	6625.13	6446.93	6718.15	4478.33	3776.15	4257.3	3775.67
					9197.35	0.99923	0.80406	0.20274	0.6021	0.0057	0.40468	941.2	11657	11380.8	11379.3	11378.3	11378.3	11434.9	11526.8	11380.5	11378.2	11378	11590.7	8573.33	8482.39	8481.68	8482.64	8481.22	8481.18	8498.38	8529.64	8481.16	8481.02	8551.14	6754.38	6447.26	6448.64	6446.35	6525.61	6446.56	6446.25	6446.11	6630.96	6446.03	6715.52	4457.22	3774.19	4231.97	3773.72
					9198.29	0.99842	0.80418	0.20579	0.60414	0.005	0.40457	941.1	11691	11378.8	11377.2	11376.2	11376.2	11425.7	11537.1	11378.5	11376.2	11376	11594	8679.05	8481.23	8480.48	8481.5	8480.03	8479.99	8494.8	8533.84	8479.97	8479.83	8553.01	6662.5	6446.4	6447.84	6445.45	6516.78	6445.66	6445.36	6445.22	6636.24	6445.14	6712.97	4493.89	3772.25	4206.61	3771.78
					9199.21	0.99793	0.80401	0.20878	0.60613	0.00431	0.40787	941	11640	11376.8	11375.1	11374.1	11374.2	11417.4	11547.3	11376.5	11374.1	11373.9	11598	8614.29	8480.08	8479.29	8480.37	8478.84	8478.81	8491.61	8538.3	8478.78	8478.65	8555.53	6736.25	6445.54	6447.05	6444.56	6508.57	6444.77	6444.47	6444.33	6640.91	6444.26	6710.41	4467.78	3770.31	4181.36	3769.86
					9200.15	0.99723	0.8038	0.20919	0.60938	0.00565	0.41207	940.9	11555	11374.8	11373	11372.1	11372.1	11409.9	11557.2	11374.5	11372.1	11371.9	11602.6	8599.05	8478.93	8478.09	8479.23	8477.65	8477.62	8488.76	8542.98	8477.6	8477.46	8558.61	6709.38	6444.69	6446.26	6443.67	6500.98	6443.88	6443.59	6443.45	6644.87	6443.37	6707.77	4492.22	3768.39	4156.36	3767.95
					9201.09	0.9971	0.80306	0.20921	0.61289	0.00736	0.41624	940.8	11609	11372.8	11370.9	11370	11370	11403.1	11566.6	11372.5	11370	11369.8	11607.4	8557.14	8477.77	8476.89	8478.1	8476.46	8476.43	8486.19	8547.8	8476.41	8476.28	8562.11	6691.88	6443.85	6445.48	6442.79	6493.98	6442.99	6442.71	6442.57	6648.08	6442.5	6704.98	4428.33	3766.47	4131.74	3766.04
					9202.03	0.9973	0.80267	0.20923	0.6164	0.00906	0.41863	940.7	11629	11370.9	11368.8	11367.9	11368	11396.9	11575.3	11370.5	11367.9	11367.7	11612.1	8611.43	8476.62	8475.69	8476.97	8475.27	8475.24	8483.85	8552.67	8475.22	8475.09	8565.91	6721.88	6443	6444.71	6441.91	6487.57	6442.1	6441.83	6441.7	6650.48	6441.62	6701.96	4444.44	3764.57	4107.6	3764.15
					9202.94	0.99596	0.8017	0.21036	0.62076	0.0098	0.41978	940.6	11589	11368.9	11366.8	11365.9	11365.9	11391.3	11583	11368.6	11365.9	11365.7	11616.4	8582.86	8475.47	8474.49	8475.85	8474.08	8474.05	8481.7	8557.52	8474.03	8473.9	8569.88	6672.5	6442.17	6443.96	6441.04	6481.71	6441.22	6440.96	6440.82	6652.01	6440.75	6698.64	4452.78	3762.68	4084.05	3762.26
					9203.86	0.99559	0.80168	0.21209	0.62573	0.01011	0.42093	940.5	11631	11366.9	11364.7	11363.8	11363.8	11386.2	11589.6	11366.6	11363.8	11363.6	11620.2	8629.52	8474.31	8473.29	8474.72	8472.89	8472.86	8479.7	8562.24	8472.84	8472.71	8573.88	6704.38	6441.33	6443.2	6440.16	6476.36	6440.35	6440.09	6439.95	6652.66	6439.88	6694.94	4498.89	3760.79	4061.17	3760.39
					9204.8	0.99595	0.80135	0.21387	0.63084	0.01042	0.42399	940.4	11589	11364.9	11362.6	11361.8	11361.8	11381.6	11594.9	11364.6	11361.7	11361.5	11623	8535.24	8473.16	8472.09	8473.59	8471.7	8471.67	8477.83	8566.74	8471.64	8471.52	8577.78	6653.13	6440.51	6442.46	6439.3	6471.51	6439.48	6439.22	6439.09	6652.39	6439.02	6690.83	4350.56	3758.92	4039.04	3758.53
					9205.73	0.99443	0.80024	0.2148	0.635	0.01072	0.42984	940.3	11626	11362.9	11360.5	11359.7	11359.7	11377.3	11598.6	11362.7	11359.7	11359.5	11624.7	8651.43	8472.01	8470.89	8472.47	8470.5	8470.47	8476.06	8570.9	8470.45	8470.33	8581.47	6719.38	6439.68	6441.74	6438.43	6467.1	6438.61	6438.36	6438.23	6651.2	6438.15	6686.26	4413.33	3757.06	4017.73	3756.68
					9206.66	0.99412	0.80057	0.21452	0.63766	0.011	0.4357	940.2	11564	11361	11358.4	11357.6	11357.6	11373.3	11600.8	11360.8	11357.6	11357.4	11625.2	8651.43	8470.86	8469.69	8471.36	8469.31	8469.28	8474.38	8574.63	8469.26	8469.14	8584.81	6677.5	6438.86	6441.02	6437.57	6463.1	6437.74	6437.5	6437.37	6649.1	6437.3	6681.18	4336.67	3755.21	3997.27	3754.83
					9207.61	0.99377	0.79944	0.21424	0.64037	0.01129	0.44067	940.1	11527	11359	11356.4	11355.6	11355.6	11369.7	11601.3	11358.8	11355.5	11355.4	11624.2	8529.52	8469.71	8468.49	8470.25	8468.12	8468.09	8472.93	8577.82	8468.07	8467.95	8587.85	6687.5	6438.05	6440.31	6436.71	6459.47	6436.88	6436.64	6436.51	6646.09	6436.44	6675.57	4354.44	3753.37	3977.71	3753
					9208.54	0.99248	0.79866	0.21448	0.64279	0.01187	0.43859	940	11616	11357	11354.3	11353.5	11353.5	11366.2	11599.9	11356.9	11353.5	11353.3	11621.7	8568.57	8468.57	8467.29	8469.13	8466.92	8466.9	8471.34	8580.38	8466.87	8466.75	8590.11	6605.63	6437.24	6439.62	6435.86	6456.18	6436.02	6435.79	6435.66	6642.22	6435.59	6669.46	4406.67	3751.53	3959.07	3751.17
					9209.48	0.99258	0.79827	0.21643	0.64403	0.01342	0.43648	939.9	11655	11355	11352.2	11351.4	11351.5	11363	11596.8	11354.9	11351.4	11351.2	11617.6	8564.76	8467.42	8466.08	8468.02	8465.72	8465.7	8469.74	8582.22	8465.68	8465.56	8591.67	6670	6436.44	6438.95	6435	6453.2	6435.16	6434.94	6434.81	6637.52	6434.74	6662.83	4381.11	3749.71	3941.38	3749.36
					9210.38	0.99223	0.79781	0.21829	0.64521	0.0149	0.43447	939.8	11701	11353.1	11350.1	11349.4	11349.4	11359.9	11592	11353	11349.4	11349.2	11611.9	8660	8466.27	8464.88	8466.93	8464.53	8464.51	8468.26	8583.28	8464.48	8464.37	8592.58	6590	6435.64	6438.28	6434.15	6450.48	6434.31	6434.09	6433.96	6632.04	6433.9	6655.69	4375.56	3747.9	3924.62	3747.55
					9211.32	0.99215	0.79728	0.22021	0.64644	0.01643	0.43443	939.7	11560	11351.1	11348.1	11347.3	11347.3	11357	11585.4	11351.1	11347.3	11347.1	11604.7	8599.05	8465.13	8463.68	8465.83	8463.33	8463.31	8466.85	8583.52	8463.29	8463.17	8592.73	6589.38	6434.84	6437.61	6433.3	6448	6433.46	6433.24	6433.12	6625.85	6433.05	6648.07	4349.44	3746.09	3908.8	3745.76
					9212.27	0.99241	0.79738	0.21805	0.64588	0.01742	0.43451	939.6	11565	11349.2	11346	11345.3	11345.3	11354.1	11577.2	11349.2	11345.2	11345.1	11596	8661.9	8463.99	8462.48	8464.74	8462.14	8462.12	8465.44	8582.88	8462.09	8461.98	8592.02	6616.88	6434.05	6436.99	6432.46	6445.73	6432.61	6432.4	6432.27	6619	6432.21	6640.06	4249.44	3744.3	3893.92	3743.97
					9213.22	0.99266	0.79672	0.2158	0.64508	0.01839	0.43458	939.5	11598	11347.2	11343.9	11343.2	11343.2	11351.4	11567.5	11347.3	11343.2	11343	11585.9	8600	8462.85	8461.28	8463.65	8460.94	8460.92	8464.03	8581.37	8460.9	8460.79	8590.43	6580.63	6433.26	6436.38	6431.61	6443.64	6431.76	6431.55	6431.43	6611.59	6431.37	6631.67	4311.67	3742.51	3879.93	3742.19
					9214.15	0.99319	0.79643	0.21359	0.64429	0.01934	0.43354	939.4	11549	11345.3	11341.9	11341.1	11341.2	11348.8	11556.6	11345.5	11341.1	11341	11574.7	8572.38	8461.72	8460.08	8462.59	8459.75	8459.73	8462.62	8578.99	8459.71	8459.6	8588	6658.13	6432.48	6435.77	6430.77	6441.71	6430.92	6430.71	6430.59	6603.69	6430.53	6622.95	4307.78	3740.73	3866.83	3740.42
					9215.05	0.99428	0.7961	0.21534	0.64294	0.0189	0.43213	939.3	11615	11343.4	11339.8	11339.1	11339.1	11346.4	11544.6	11343.6	11339.1	11338.9	11562.7	8514.29	8460.58	8458.88	8461.52	8458.55	8458.54	8461.27	8575.77	8458.51	8458.4	8584.81	6632.5	6431.7	6435.17	6429.93	6439.92	6430.07	6429.87	6429.76	6595.38	6429.69	6613.97	4311.67	3738.96	3854.58	3738.66
					9216	0.99523	0.79494	0.21817	0.64124	0.01811	0.43065	939.2	11529	11341.5	11337.7	11337	11337.1	11343.8	11531.7	11341.8	11337	11336.9	11549.5	8602.86	8459.45	8457.68	8460.45	8457.36	8457.34	8459.94	8571.75	8457.32	8457.21	8580.82	6618.13	6430.92	6434.64	6429.09	6438.25	6429.23	6429.04	6428.92	6586.75	6428.86	6604.85	4306.11	3737.2	3843.15	3736.9
					9216.96	0.9958	0.79457	0.22103	0.63952	0.01731	0.43052	939.1	11493	11339.5	11335.7	11335	11335	11341.2	11518	11339.9	11335	11334.8	11535.6	8573.33	8458.32	8456.47	8459.39	8456.16	8456.15	8458.61	8566.99	8456.12	8456.01	8576.11	6579.38	6430.16	6434.11	6428.26	6436.69	6428.4	6428.21	6428.09	6577.88	6428.03	6595.61	4210.56	3735.45	3832.49	3735.16
					9217.91	0.99761	0.79417	0.21983	0.63727	0.0158	0.43148	939	11573	11337.6	11333.6	11332.9	11333	11338.9	11503.9	11338.1	11332.9	11332.8	11521.6	8601.9	8457.19	8455.27	8458.36	8454.97	8454.95	8457.28	8561.58	8454.93	8454.82	8570.79	6560.63	6429.39	6433.58	6427.43	6435.21	6427.56	6427.37	6427.26	6568.87	6427.2	6586.31	4200.56	3733.7	3822.58	3733.42
					9218.84	0.99861	0.79363	0.21659	0.63461	0.01389	0.43243	938.9	11578	11335.7	11331.5	11330.9	11330.9	11336.5	11489.6	11336.3	11330.9	11330.7	11507.3	8622.86	8456.07	8454.07	8457.33	8453.77	8453.76	8455.95	8555.61	8453.73	8453.63	8564.91	6635	6428.63	6433.1	6426.6	6433.82	6426.73	6426.54	6426.43	6559.78	6426.37	6577.05	4273.33	3731.97	3813.36	3731.69
					9219.76	0.99951	0.7928	0.21342	0.63201	0.01202	0.43147	938.8	11507	11333.8	11329.5	11328.8	11328.9	11334.2	11475.2	11334.5	11328.8	11328.7	11493	8636.19	8454.95	8452.87	8456.31	8452.57	8452.56	8454.67	8549.17	8452.54	8452.43	8558.61	6541.88	6427.88	6432.69	6425.77	6432.49	6425.9	6425.72	6425.6	6550.7	6425.54	6567.95	4164.44	3730.24	3804.8	3729.96
					9220.66	1.00178	0.79323	0.21095	0.62908	0.01107	0.42727	938.7	11558	11332	11327.4	11326.8	11326.8	11331.8	11460.9	11332.8	11326.8	11326.6	11478.9	8624.76	8453.83	8451.67	8455.29	8451.38	8451.37	8453.38	8542.38	8451.35	8451.24	8551.96	6574.38	6427.13	6432.28	6424.94	6431.21	6425.07	6424.89	6424.78	6541.69	6424.72	6558.98	4117.78	3728.51	3796.84	3728.25
					9221.58	1.00294	0.79291	0.20963	0.62524	0.01185	0.42297	938.6	11518	11330.1	11325.4	11324.7	11324.8	11329.5	11446.8	11331	11324.7	11324.6	11465	8501.9	8452.72	8450.48	8454.31	8450.19	8450.18	8452.09	8535.33	8450.15	8450.05	8545.09	6622.5	6426.38	6431.87	6424.11	6429.99	6424.24	6424.07	6423.95	6532.83	6423.89	6550.2	4107.22	3726.79	3789.45	3726.53
					9222.52	1.00363	0.79301	0.20828	0.62132	0.01264	0.41862	938.5	11575	11328.2	11323.3	11322.7	11322.7	11327.2	11433.2	11329.3	11322.7	11322.5	11451.6	8459.05	8451.62	8449.28	8453.35	8448.99	8448.98	8450.81	8528.12	8448.96	8448.86	8538.1	6624.38	6425.65	6431.58	6423.29	6429	6423.41	6423.24	6423.13	6524.16	6423.07	6541.97	4129.44	3725.08	3782.6	3724.82
					9223.5	1.00571	0.79348	0.20691	0.61719	0.013	0.41471	938.4	11442	11326.3	11321.2	11320.6	11320.6	11325	11420.2	11327.7	11320.6	11320.5	11439	8544.76	8450.51	8448.08	8452.39	8447.8	8447.79	8449.53	8520.86	8447.77	8447.66	8531.06	6586.25	6424.92	6431.37	6422.47	6427.83	6422.59	6422.42	6422.31	6515.75	6422.25	6533.88	4157.78	3723.37	3776.22	3723.12
					9224.44	1.00651	0.79282	0.20575	0.61259	0.01045	0.41094	938.3	11534	11324.5	11319.2	11318.6	11318.6	11322.7	11407.8	11326	11318.6	11318.4	11426.9	8552.38	8449.41	8446.87	8451.43	8446.6	8446.59	8448.26	8513.64	8446.57	8446.47	8524.09	6594.38	6424.2	6431.15	6421.65	6426.66	6421.77	6421.61	6421.5	6507.62	6421.44	6526.08	4105	3721.67	3770.29	3721.43
					9225.35	1.00747	0.79293	0.20464	0.60816	0.00798	0.40731	938.2	11420	11322.6	11317.1	11316.5	11316.5	11320.5	11396	11324.4	11316.5	11316.4	11415.6	8575.24	8448.31	8445.67	8450.52	8445.4	8445.39	8447	8506.53	8445.37	8445.27	8517.29	6550	6423.48	6430.94	6420.83	6425.48	6420.95	6420.79	6420.68	6499.83	6420.62	6518.62	4097.22	3719.98	3764.77	3719.74
					9226.27	1.00783	0.79291	0.20351	0.60366	0.00548	0.40315	938.1	11546	11320.8	11315.1	11314.5	11314.5	11318.2	11385	11322.8	11314.5	11314.3	11405	8519.05	8447.21	8444.47	8449.66	8444.21	8444.2	8445.73	8499.62	8444.18	8444.08	8510.74	6580	6422.77	6431.02	6420.02	6424.48	6420.13	6419.98	6419.87	6492.38	6419.81	6511.97	4097.22	3718.29	3759.62	3718.05
					9227.21	1.00846	0.79283	0.2003	0.59954	0.00588	0.39887	938	11583	11319	11313	11312.5	11312.5	11316	11374.8	11321.4	11312.4	11312.3	11395.5	8592.38	8446.12	8443.27	8448.8	8443.01	8443	8444.47	8492.96	8442.98	8442.88	8504.45	6551.25	6422.07	6431.17	6419.21	6423.47	6419.32	6419.17	6419.06	6485.31	6419	6505.77	4070.56	3716.6	3754.82	3716.37
					9228.15	1.00831	0.79257	0.19704	0.59545	0.00662	0.39456	937.9	11607	11317.2	11311	11310.4	11310.4	11313.8	11365.3	11320	11310.4	11310.2	11386.7	8600	8445.04	8442.07	8447.94	8441.81	8441.8	8443.21	8486.6	8441.78	8441.68	8498.46	6580	6421.37	6431.33	6418.4	6422.47	6418.5	6418.36	6418.25	6478.63	6418.19	6499.95	4063.89	3714.92	3750.32	3714.7
					9229.09	1.00862	0.7927	0.19376	0.59132	0.00737	0.39067	937.8	11525	11315.4	11308.9	11308.4	11308.4	11311.7	11356.5	11318.6	11308.4	11308.2	11378.7	8522.86	8443.96	8440.87	8447.15	8440.61	8440.61	8441.96	8480.58	8440.58	8440.49	8492.9	6614.38	6420.69	6431.49	6417.59	6421.47	6417.69	6417.55	6417.44	6472.34	6417.39	6494.55	4078.33	3713.25	3746.1	3713.03
					9230.02	1.00811	0.79354	0.19327	0.58737	0.0044	0.38709	937.7	11451	11313.6	11306.9	11306.3	11306.3	11309.5	11348.5	11317.2	11306.3	11306.2	11371.5	8465.71	8442.89	8439.67	8446.49	8439.42	8439.41	8440.72	8474.91	8439.39	8439.29	8487.83	6572.5	6420.02	6432.46	6416.78	6420.47	6416.89	6416.74	6416.64	6466.44	6416.58	6490.37	4119.44	3711.58	3742.13	3711.36
					9230.95	1.00752	0.79302	0.19347	0.58344	0.0002449	0.38349	937.6	11493	11311.8	11304.8	11304.3	11304.3	11307.3	11341.2	11316.1	11304.3	11304.1	11365.2	8521.9	8441.83	8438.46	8445.83	8438.22	8438.21	8439.47	8469.61	8438.19	8438.1	8483.14	6584.38	6419.35	6432.87	6415.98	6419.48	6416.08	6415.94	6415.84	6460.94	6415.78	6485.99	4070.56	3709.91	3738.39	3709.7
					9231.9	1.00695	0.794	0.19369	0.57944	-0.00399	0.38023	937.5	11462	11310.1	11302.8	11302.2	11302.2	11305.2	11334.5	11315.3	11302.2	11302.1	11359.9	8540	8440.77	8437.26	8445.17	8437.02	8437.01	8438.22	8464.68	8436.99	8436.9	8478.82	6601.88	6418.7	6434.01	6415.18	6418.52	6415.28	6415.14	6415.04	6455.81	6414.98	6482.79	4077.22	3708.25	3734.86	3708.05
					9232.84	1.00706	0.79328	0.1932	0.57621	-0.00552	0.37744	937.4	11553	11308.4	11300.7	11300.2	11300.2	11303	11328.4	11314	11300.2	11300	11354.7	8565.71	8439.72	8436.06	8444.55	8435.82	8435.81	8436.98	8460.12	8435.79	8435.7	8474.94	6596.25	6418.06	6435.57	6414.38	6417.6	6414.48	6414.34	6414.24	6451.06	6414.19	6480.42	4075.56	3706.6	3731.51	3706.4
					9233.82	1.00634	0.79327	0.1922	0.57367	-0.0047	0.37455	937.3	11576	11306.7	11298.7	11298.2	11298.2	11300.9	11322.8	11313.3	11298.1	11298	11350.6	8510.48	8438.67	8434.85	8444.34	8434.62	8434.62	8435.74	8455.91	8434.59	8434.5	8471.83	6578.75	6417.43	6437.68	6413.58	6416.69	6413.68	6413.55	6413.45	6446.66	6413.39	6478.95	4137.22	3704.95	3728.32	3704.76
					9234.77	1.00462	0.79407	0.19121	0.57118	-0.0039	0.37258	937.2	11588	11305	11296.6	11296.1	11296.1	11298.7	11317.7	11312.8	11296.1	11296	11347.4	8664.76	8437.64	8433.65	8444.14	8433.42	8433.42	8434.5	8452.04	8433.39	8433.3	8469.08	6663.13	6416.81	6440.49	6412.79	6415.78	6412.89	6412.76	6412.66	6442.59	6412.6	6478.53	4170.56	3703.31	3725.29	3703.12
					9235.68	1.00461	0.79421	0.1908	0.56923	-0.00375	0.37217	937.1	11598	11303.3	11294.6	11294.1	11294.1	11296.6	11313	11312.6	11294.1	11293.9	11344.8	8633.33	8436.62	8432.45	8443.64	8432.22	8432.22	8433.27	8448.49	8432.2	8432.11	8466.34	6555	6416.22	6444.21	6412	6414.87	6412.1	6411.97	6411.87	6438.85	6411.82	6479.36	4127.22	3701.68	3722.4	3701.49
					9236.56	1.00362	0.79391	0.19112	0.56833	-0.00483	0.37177	937	11557	11301.7	11292.5	11292.1	11292.1	11294.5	11308.7	11312.8	11292	11291.9	11343	8539.05	8435.62	8431.25	8443.69	8431.03	8431.03	8432.03	8445.23	8431.01	8430.92	8464.47	6573.13	6415.63	6449.1	6411.21	6413.96	6411.31	6411.18	6411.08	6435.39	6411.03	6481.66	4093.89	3700.06	3719.62	3699.87
					9237.48	1.00366	0.79469	0.19144	0.5674	-0.00597	0.37135	936.9	11616	11300.1	11290.5	11290	11290	11292.4	11304.7	11313.5	11290	11289.9	11342	8605.71	8434.63	8430.06	8443.99	8429.84	8429.83	8430.81	8442.24	8429.81	8429.72	8463.14	6656.25	6415.05	6455.47	6410.43	6413.06	6410.52	6410.4	6410.3	6432.22	6410.25	6485.71	4126.67	3698.44	3716.95	3698.26
					9238.43	1.00316	0.79505	0.191	0.56648	-0.00707	0.37187	936.8	11644	11298.5	11288.5	11288	11288	11290.3	11301	11314.7	11288	11287.9	11341.9	8594.29	8433.64	8428.86	8444.61	8428.64	8428.64	8429.59	8439.49	8428.62	8428.53	8462.36	6635	6414.52	6463.71	6409.65	6412.2	6409.74	6409.62	6409.52	6429.29	6409.47	6491.96	4221.67	3696.83	3714.38	3696.65
					9239.37	1.00165	0.79616	0.1861	0.56643	-0.00764	0.37239	936.7	11537	11297	11286.5	11286	11286	11288.2	11297.6	11316.6	11286	11285.9	11342.8	8608.57	8432.68	8427.67	8445.62	8427.46	8427.45	8428.37	8436.96	8427.43	8427.35	8462.23	6684.38	6414	6474.25	6408.88	6411.34	6408.96	6408.85	6408.75	6426.61	6408.7	6500.74	4228.89	3695.23	3711.9	3695.05
					9240.28	1.00118	0.79546	0.18138	0.56639	-0.0082	0.37289	936.6	11500	11295.5	11284.5	11284	11284	11286.1	11294.4	11319.4	11284	11283.9	11344.8	8568.57	8431.73	8426.48	8447.14	8426.27	8426.27	8427.15	8434.62	8426.25	8426.16	8462.78	6625.63	6413.48	6487.58	6408.11	6410.49	6408.19	6408.08	6407.98	6424.13	6407.93	6512.52	4195	3693.63	3709.51	3693.47
					9241.19	1.00117	0.79569	0.17664	0.56635	-0.00875	0.37175	936.5	11575	11294.1	11282.4	11282	11282	11284.1	11291.3	11323.1	11282	11281.9	11348	8644.76	8430.81	8425.29	8449.28	8425.08	8425.08	8425.94	8432.44	8425.06	8424.98	8464.16	6710	6413.02	6504.24	6407.34	6409.64	6407.42	6407.31	6407.22	6421.85	6407.17	6527.88	4297.78	3692.05	3707.18	3691.89
					9242.13	1.0009	0.79574	0.1774	0.5669	-0.00966	0.37018	936.4	11665	11292.6	11280.4	11280	11280	11282	11288.4	11328.2	11280	11279.9	11352.6	8540.95	8429.9	8424.11	8452.19	8423.9	8423.9	8424.73	8430.41	8423.88	8423.79	8466.46	6630	6412.59	6524.77	6406.58	6408.8	6406.66	6406.55	6406.46	6419.75	6406.41	6547.3	4380	3690.48	3705.43	3690.32
					9243.07	1.00128	0.7966	0.17925	0.56769	-0.01063	0.3686	936.3	11587	11291.3	11278.4	11278	11278	11279.9	11285.7	11334.6	11278	11277.9	11358.9	8586.67	8429.02	8422.92	8456.05	8422.72	8422.72	8423.52	8428.51	8422.7	8422.61	8469.86	6742.5	6412.15	6549.69	6405.82	6407.96	6405.91	6405.8	6405.7	6417.8	6405.65	6571.25	4397.78	3688.92	3703.16	3688.77
					9244	1.00119	0.79683	0.1811	0.56848	-0.01159	0.37105	936.2	11593	11290	11276.4	11276	11276	11277.9	11283	11342.8	11276	11275.9	11367	8627.62	8428.16	8421.74	8461.05	8421.54	8421.54	8422.32	8426.71	8421.52	8421.44	8474.52	6751.25	6411.78	6579.43	6405.07	6407.14	6405.15	6405.05	6404.96	6415.99	6404.91	6600.23	4428.33	3687.38	3700.91	3687.23
					9244.94	1.002	0.79681	0.18215	0.56934	-0.01254	0.37646	936.1	11623	11288.8	11274.4	11274	11274	11275.8	11280.5	11352.9	11274	11273.9	11377.3	8712.38	8427.33	8420.56	8467.41	8420.36	8420.36	8421.12	8425.01	8420.34	8420.26	8480.67	6755	6411.47	6614.31	6404.33	6406.34	6404.41	6404.31	6404.21	6414.32	6404.17	6634.54	4489.44	3685.85	3698.66	3685.7
					9245.84	1.00243	0.797	0.1828	0.57021	-0.01344	0.38166	936	11504	11287.6	11272.5	11272	11272	11273.8	11278	11365.2	11272	11271.9	11389.9	8675.24	8426.53	8419.39	8475.38	8419.19	8419.19	8419.92	8423.38	8419.17	8419.09	8488.53	6737.5	6411.16	6654.43	6403.6	6405.54	6403.67	6403.57	6403.48	6412.75	6403.43	6674.19	4522.22	3684.34	3696.56	3684.19
					9246.79	1.00269	0.79824	0.18349	0.57112	-0.01439	0.38393	935.9	11579	11286.5	11270.5	11270.1	11270.1	11271.8	11275.6	11380	11270.1	11269.9	11405	8701.9	8425.77	8418.22	8485.19	8418.02	8418.03	8418.74	8421.83	8418.01	8417.93	8498.33	6834.38	6410.89	6699.65	6402.87	6404.76	6402.95	6402.85	6402.75	6411.29	6402.71	6719.06	4632.78	3682.85	3694.68	3682.7
					9247.75	1.00313	0.79816	0.18472	0.57191	-0.01459	0.3798	935.8	11652	11285.5	11268.5	11268.1	11268.1	11269.8	11273.4	11397.5	11268.1	11268	11423.2	8640.95	8425.04	8417.05	8497.1	8416.86	8416.87	8417.56	8420.33	8416.85	8416.77	8510.31	6865.63	6410.76	6749.48	6402.15	6403.98	6402.22	6402.13	6402.04	6409.92	6401.99	6768.77	4749.44	3681.37	3692.82	3681.23
					9248.69	1.00347	0.79841	0.18673	0.57246	-0.01385	0.37572	935.7	11678	11284.5	11266.5	11266.1	11266.1	11267.8	11271	11417.8	11266.1	11266	11444	8678.1	8424.35	8415.89	8511.31	8415.71	8415.71	8416.38	8418.89	8415.69	8415.61	8524.66	6818.75	6410.64	6803.11	6401.44	6403.21	6401.51	6401.42	6401.33	6408.64	6401.28	6822.34	4751.11	3679.92	3690.99	3679.78
					9249.62	1.00431	0.79868	0.18869	0.57299	-0.01312	0.37278	935.6	11632	11283.8	11264.6	11264.2	11264.2	11265.8	11268.7	11441	11264.2	11264	11468	8662.86	8423.73	8414.74	8528.01	8414.55	8414.56	8415.21	8417.48	8414.54	8414.46	8541.61	6894.38	6410.53	6859.32	6400.74	6402.45	6400.81	6400.72	6400.63	6407.42	6400.58	6878.55	4811.67	3678.49	3689.17	3678.35
					9250.52	1.00461	0.79926	0.18993	0.5735	-0.01251	0.37369	935.5	11637	11283.1	11262.6	11262.2	11262.2	11263.8	11266.5	11467.2	11262.2	11262.1	11495.1	8825.71	8423.12	8413.59	8547.3	8413.41	8413.41	8414.04	8416.12	8413.39	8413.31	8561.2	6915.63	6410.68	6916.56	6400.05	6401.72	6400.12	6400.03	6399.94	6406.28	6399.9	6936.11	4971.11	3677.08	3687.38	3676.95
					9251.42	1.00557	0.79925	0.18907	0.57396	-0.01229	0.37462	935.4	11747	11282.5	11260.7	11260.3	11260.3	11261.8	11264.3	11496.3	11260.3	11260.2	11525.3	8680	8422.63	8412.45	8569.23	8412.27	8412.27	8412.89	8414.78	8412.25	8412.17	8583.56	6967.5	6410.85	6972.95	6399.37	6401	6399.44	6399.35	6399.26	6405.19	6399.22	6992.89	5041.11	3675.7	3685.62	3675.57
					9252.37	1.00526	0.79937	0.18817	0.57445	-0.01206	0.37558	935.3	11790	11282.1	11258.7	11258.4	11258.4	11259.8	11262.2	11528	11258.4	11258.2	11558.2	8710.48	8422.14	8411.31	8593.71	8411.13	8411.14	8411.74	8413.55	8411.12	8411.04	8608.56	6971.25	6411.04	7026.43	6398.71	6400.29	6398.78	6398.69	6398.6	6404.16	6398.55	7046.8	5164.44	3674.35	3683.89	3674.23
					9253.31	1.00614	0.79971	0.18728	0.57494	-0.01184	0.37287	935.2	11792	11281.8	11256.8	11256.5	11256.5	11257.9	11260.1	11561.9	11256.4	11256.3	11593.5	8705.71	8421.79	8410.18	8620.53	8410	8410.01	8410.59	8412.24	8409.99	8409.91	8635.96	7025	6411.56	7074.8	6398.05	6399.59	6398.12	6398.04	6397.95	6403.18	6397.9	7095.96	5311.67	3673.04	3682.19	3672.91
					9254.23	1.00714	0.79941	0.18633	0.57575	-0.01075	0.36978	935.1	11778	11281.9	11254.9	11254.5	11254.5	11255.9	11258	11597.6	11254.5	11254.4	11631	8755.24	8421.47	8409.05	8649.34	8408.88	8408.89	8409.45	8410.95	8408.86	8408.79	8665.36	7102.5	6412.28	7115.96	6397.41	6398.91	6397.48	6397.4	6397.31	6402.24	6397.27	7138.13	5247.22	3671.76	3680.63	3671.63
					9255.14	1.00646	0.80017	0.18539	0.57659	-0.00964	0.36675	935	11679	11282	11253	11252.7	11252.6	11254	11255.9	11634.4	11252.6	11252.5	11669.5	8836.19	8421.3	8407.94	8679.63	8407.77	8407.77	8408.32	8409.73	8407.75	8407.68	8696.48	7121.88	6413.02	7147.97	6396.79	6398.24	6396.86	6396.77	6396.69	6401.35	6396.64	7171.18	5445.56	3670.51	3679.15	3670.39
					9256.08	1.00663	0.80023	0.18442	0.57746	-0.00849	0.36654	934.9	11802	11282.6	11251.1	11250.8	11250.8	11252.1	11253.8	11671.4	11250.8	11250.6	11708.8	8812.38	8421.21	8406.83	8710.74	8406.66	8406.67	8407.2	8408.53	8406.64	8406.57	8728.48	7112.5	6414.16	7169.29	6396.18	6397.59	6396.25	6396.17	6396.08	6400.65	6396.04	7194.11	5476.11	3669.3	3677.7	3669.18
					9257	1.00739	0.80081	0.18675	0.5786	-0.00967	0.3676	934.8	11861	11283.4	11249.2	11248.9	11248.9	11250.2	11251.8	11707.8	11248.9	11248.8	11747.7	8805.71	8421.27	8405.73	8741.89	8405.56	8405.57	8406.09	8407.33	8405.55	8405.47	8760.68	7120.63	6416.09	7178.82	6395.59	6396.97	6395.66	6395.58	6395.49	6399.8	6395.45	7205.85	5640	3668.13	3676.29	3668.02
					9257.91	1.00828	0.80051	0.19044	0.57985	-0.01169	0.36863	934.7	11911	11284.5	11247.4	11247	11247	11248.3	11249.8	11742.6	11247	11246.9	11785.2	8788.57	8421.49	8404.64	8772.19	8404.47	8404.48	8404.99	8406.14	8404.46	8404.39	8792.16	7186.25	6417.41	7176.07	6395.02	6396.36	6395.08	6395	6394.92	6398.98	6394.88	7204.7	5687.22	3667.01	3674.93	3666.89
					9258.83	1.00784	0.801	0.19416	0.58112	-0.01373	0.37072	934.6	11943	11286.3	11245.5	11245.2	11245.2	11246.4	11247.9	11774.7	11245.2	11245.1	11820.8	8764.76	8421.85	8403.56	8800.68	8403.39	8403.4	8403.9	8404.96	8403.38	8403.31	8821.96	7201.88	6420.03	7161.13	6394.46	6395.77	6394.52	6394.45	6394.36	6398.17	6394.32	7192.65	5665.56	3665.93	3673.61	3665.81
					9259.78	1.00733	0.80171	0.19569	0.5823	-0.01414	0.37423	934.5	11778	11288.1	11243.7	11243.4	11243.4	11244.5	11245.9	11803.1	11243.4	11243.3	11852.7	8783.81	8422.51	8402.48	8826.36	8402.32	8402.33	8402.81	8403.81	8402.31	8402.24	8849.27	7148.13	6423.51	7134.74	6393.92	6395.2	6393.98	6393.91	6393.82	6397.49	6393.78	7170.1	5687.22	3664.89	3672.33	3664.78
					9260.73	1.00808	0.80061	0.19511	0.58329	-0.01269	0.37777	934.4	11804	11291.5	11241.9	11241.6	11241.6	11242.7	11244	11826.9	11241.6	11241.5	11881.6	8891.43	8423.26	8401.42	8848.3	8401.26	8401.27	8401.74	8402.68	8401.25	8401.17	8872.95	7155.63	6428.16	7098.15	6393.4	6394.64	6393.46	6393.39	6393.3	6396.83	6393.26	7138.5	5675	3663.89	3671.1	3663.79
					9261.67	1.00781	0.80126	0.19453	0.58427	-0.01125	0.38117	934.3	11833	11295	11240.1	11239.8	11239.8	11240.9	11242.1	11845.2	11239.8	11239.6	11905	8902.86	8424.59	8400.36	8865.63	8400.21	8400.21	8400.67	8401.57	8400.19	8400.12	8892.58	7112.5	6434.35	7053.07	6392.9	6394.1	6392.96	6392.88	6392.8	6396.19	6392.76	7099.93	5651.11	3662.95	3669.92	3662.84
					9262.6	1.00782	0.80179	0.19396	0.58535	-0.00984	0.38404	934.2	11801	11300.2	11238.3	11238	11238	11239.1	11240.2	11857.4	11238	11237.9	11924	8955.24	8425.93	8399.32	8877.66	8399.17	8399.17	8399.62	8400.47	8399.15	8399.08	8906.91	7040.63	6442.6	7001.51	6392.41	6393.59	6392.47	6392.4	6392.31	6395.57	6392.27	7056.93	5583.89	3662.04	3668.85	3661.94
					9263.52	1.00755	0.80151	0.19339	0.58674	-0.0085	0.38687	934.1	11999	11306.8	11236.5	11236.2	11236.2	11237.3	11238.4	11862.8	11236.2	11236.1	11937.8	8900	8428.29	8398.29	8883.86	8398.14	8398.15	8398.58	8399.38	8398.12	8398.06	8916.42	6927.5	6453.53	6945.62	6391.94	6393.09	6392	6391.92	6391.84	6394.96	6391.8	7012.27	5611.67	3661.18	3667.83	3661.08
					9264.46	1.00822	0.80276	0.19281	0.58815	-0.00714	0.38963	934	11924	11314.6	11234.8	11234.5	11234.5	11235.5	11236.5	11861.4	11234.5	11234.4	11945.8	8929.52	8430.73	8397.27	8883.94	8397.12	8397.13	8397.56	8398.3	8397.11	8397.04	8919.87	7036.88	6467.91	6887.56	6391.48	6392.6	6391.53	6391.46	6391.38	6394.36	6391.34	6968.88	5531.67	3660.36	3666.85	3660.26
					9265.4	1.00792	0.80171	0.19236	0.58958	-0.00581	0.3898	933.9	11817	11328.5	11233	11232.7	11232.7	11233.8	11234.7	11853	11232.7	11232.6	11952.9	8901.9	8434.72	8396.27	8877.85	8396.12	8396.13	8396.54	8397.25	8396.11	8396.04	8918.72	6990.63	6486.63	6829.35	6391.03	6392.13	6391.09	6391.02	6390.94	6393.78	6390.9	6929.67	5460	3659.58	3665.91	3659.49
					9266.34	1.0076	0.80183	0.19283	0.59093	-0.0057	0.38997	933.8	11891	11341	11231.3	11231	11231	11232	11232.9	11838	11231	11230.9	11952	8800	8439.23	8395.27	8865.81	8395.13	8395.13	8395.54	8396.22	8395.11	8395.05	8912.12	6925	6510.68	6772.75	6390.6	6391.67	6390.65	6390.59	6390.51	6393.25	6390.47	6897.42	5393.89	3658.85	3665	3658.75
					9267.26	1.0067	0.80227	0.1933	0.59227	-0.0056	0.39013	933.7	11879	11363.2	11229.6	11229.3	11229.3	11230.3	11231.2	11816.7	11229.3	11229.2	11954.5	8947.62	8446.35	8394.29	8848.24	8394.14	8394.15	8394.55	8395.19	8394.13	8394.06	8902.6	6878.75	6541.06	6719.22	6390.18	6391.22	6390.23	6390.17	6390.09	6392.74	6390.05	6874.57	5283.89	3658.15	3664.14	3658.05
					9268.19	1.00554	0.80236	0.19377	0.59362	-0.00549	0.39048	933.6	12007	11395.2	11227.9	11227.6	11227.6	11228.6	11229.4	11789.9	11227.6	11227.5	11961.2	8896.19	8453.88	8393.32	8825.81	8393.17	8393.18	8393.57	8394.18	8393.16	8393.1	8888.61	6926.25	6578.74	6669.81	6389.77	6390.79	6389.82	6389.76	6389.68	6392.25	6389.64	6863.13	5191.67	3657.48	3663.31	3657.39
					9269.11	1.00509	0.80225	0.1941	0.59507	-0.00432	0.39085	933.5	12007	11441.8	11226.3	11226	11226	11226.9	11227.7	11758.3	11226	11225.9	11977.9	8823.81	8466.59	8392.36	8799.32	8392.22	8392.22	8392.6	8393.18	8392.2	8392.14	8875.73	6876.25	6624.46	6625.23	6389.37	6390.37	6389.42	6389.36	6389.28	6391.77	6389.24	6864.56	5093.33	3656.85	3662.52	3656.76
					9270.04	1.00511	0.80202	0.1944	0.59657	-0.00293	0.39123	933.4	11985	11509.8	11224.6	11224.3	11224.3	11225.2	11226	11723	11224.3	11224.2	12012.1	8940	8485.33	8391.41	8769.69	8391.27	8391.28	8391.65	8392.19	8391.26	8391.19	8865.74	6868.13	6678.67	6585.83	6388.98	6389.96	6389.04	6388.97	6388.9	6391.29	6388.86	6879.64	5109.44	3656.26	3661.78	3656.17
					9270.97	1.0044	0.80228	0.19471	0.59808	-0.00152	0.39142	933.3	12004	11608.1	11223	11222.7	11222.7	11223.6	11224.3	11685	11222.7	11222.6	12073.9	8940.95	8513.45	8390.47	8737.9	8390.33	8390.34	8390.71	8391.23	8390.32	8390.26	8862.96	6803.75	6741.27	6551.67	6388.61	6389.56	6388.66	6388.6	6388.52	6390.83	6388.48	6908.34	4942.22	3655.69	3661.1	3655.61
					9271.94	1.00406	0.80277	0.19563	0.59929	-1.148e-05	0.39145	933.2	12145	11747.5	11221.4	11221.1	11221.1	11222	11222.6	11645.2	11221.1	11221	12175	8946.67	8555.86	8389.55	8704.93	8389.41	8389.42	8389.78	8390.28	8389.4	8389.34	8873.27	6887.5	6811.55	6522.56	6388.24	6389.18	6388.29	6388.23	6388.16	6390.38	6388.12	6949.76	4835.56	3655.15	3660.44	3655.07
					9272.86	1.0029	0.80268	0.19683	0.60017	0.00145	0.39147	933.1	12230	11939.6	11219.8	11219.5	11219.5	11220.4	11221	11604.7	11219.5	11219.4	12328.2	8905.71	8619.23	8388.64	8671.7	8388.5	8388.51	8388.86	8389.34	8388.49	8388.43	8904.26	6888.75	6888.03	6498.14	6387.89	6388.8	6387.94	6387.88	6387.8	6389.96	6387.77	7002.08	4887.22	3654.64	3659.82	3654.56
					9273.79	1.00239	0.80217	0.19804	0.60107	0.00294	0.39251	933	12415	12195.5	11218.2	11217.9	11217.9	11218.8	11219.4	11564.5	11217.9	11217.8	12545.3	9045.71	8711.85	8387.74	8639.03	8387.61	8387.62	8387.96	8388.41	8387.6	8387.54	8965.07	6908.13	6968.45	6477.94	6387.55	6388.44	6387.6	6387.54	6387.46	6389.56	6387.42	7062.55	4842.22	3654.16	3659.21	3654.08
					9274.73	1.00116	0.80229	0.19847	0.60196	0.00328	0.39508	932.9	12574	12522.3	11216.7	11216.4	11216.4	11217.2	11217.8	11525.2	11216.4	11216.3	12834.3	9084.76	8842.84	8386.86	8607.64	8386.73	8386.74	8387.07	8387.5	8386.72	8386.66	9065.51	6894.38	7049.76	6461.42	6387.21	6388.09	6387.26	6387.21	6387.13	6389.17	6387.09	7127.58	4849.44	3653.7	3658.64	3653.62
					9275.66	1.00048	0.80238	0.1978	0.6028	0.00189	0.39764	932.8	12853	12920.2	11215.2	11214.9	11214.9	11215.7	11216.3	11487.7	11214.9	11214.8	13196.1	9197.14	9020.38	8386	8578.08	8385.87	8385.88	8386.2	8386.61	8385.86	8385.8	9214.32	6996.88	7128.31	6448.04	6386.89	6387.75	6386.94	6386.89	6386.81	6388.79	6386.78	7193	4761.67	3653.27	3658.09	3653.2
					9276.58	0.99953	0.8027	0.19715	0.60364	0.0005135	0.40025	932.7	13250	13379.1	11213.8	11213.5	11213.5	11214.3	11214.8	11452.4	11213.5	11213.4	13621.1	9328.57	9249	8385.16	8550.77	8385.03	8385.04	8385.35	8385.75	8385.02	8384.95	9416.43	7105	7200.11	6437.29	6386.59	6387.43	6386.64	6386.58	6386.51	6388.43	6386.47	7254.27	4803.89	3652.87	3657.57	3652.79
					9277.51	0.99874	0.80243	0.19746	0.60446	-0.00074498	0.40334	932.6	13665	13876.5	11212.4	11212.1	11212.1	11212.9	11213.4	11419.8	11212.1	11212	14087.1	9631.43	9526.46	8384.34	8525.97	8384.21	8384.22	8384.53	8384.91	8384.2	8384.14	9669.88	7210.63	7261.13	6428.69	6386.3	6387.12	6386.35	6386.29	6386.22	6388.08	6386.18	7306.9	4890.56	3652.49	3657.07	3652.41
					9278.44	0.99863	0.80209	0.20074	0.60519	-0.00125	0.40644	932.5	14242	14377.3	11211	11210.8	11210.8	11211.5	11212	11390	11210.8	11210.7	14559.6	9722.86	9841.06	8383.55	8503.81	8383.42	8383.43	8383.73	8384.1	8383.41	8383.35	9963.06	7286.25	7307.68	6421.83	6386.03	6386.84	6386.08	6386.03	6385.95	6387.75	6385.92	7346.78	4878.89	3652.13	3656.62	3652.06
					9279.41	0.99787	0.80211	0.20414	0.60593	-0.00178	0.40965	932.4	14759	14837.8	11209.8	11209.5	11209.5	11210.3	11210.7	11363.3	11209.5	11209.4	14994.5	10038.1	10170.3	8382.79	8484.31	8382.67	8382.68	8382.97	8383.32	8382.66	8382.6	10273.6	7298.75	7336.82	6416.35	6385.78	6386.57	6385.83	6385.78	6385.7	6387.45	6385.67	7370.6	4940.56	3651.81	3656.21	3651.74
					9280.36	0.99754	0.80248	0.20739	0.60667	-0.00229	0.40977	932.3	15164	15210.7	11208.6	11208.4	11208.4	11209.1	11209.5	11339.7	11208.4	11208.3	15344.8	10440	10482.6	8382.08	8467.37	8381.95	8381.96	8382.25	8382.58	8381.94	8381.88	10569.6	7399.38	7346.61	6411.96	6385.56	6386.33	6385.6	6385.55	6385.48	6387.18	6385.44	7376.17	4907.78	3651.51	3655.83	3651.44
					9281.3	0.99825	0.80214	0.20847	0.60733	-0.00134	0.40967	932.2	15573	15453.8	11207.6	11207.4	11207.3	11208.1	11208.5	11319	11207.3	11207.2	15568.2	10690.5	10741.7	8381.42	8452.86	8381.29	8381.3	8381.59	8381.9	8381.28	8381.22	10814.7	7383.75	7336.39	6408.43	6385.35	6386.11	6385.4	6385.35	6385.27	6386.93	6385.24	7362.55	5008.33	3651.24	3655.47	3651.18
					9282.24	0.99802	0.80218	0.20954	0.60798	-0.00036888	0.40958	932.1	15596	15537.8	11206.7	11206.4	11206.4	11207.1	11207.5	11301.1	11206.4	11206.3	15635.2	10946.7	10913.3	8380.81	8440.56	8380.69	8380.7	8380.98	8381.28	8380.68	8380.62	10974.6	7334.38	7306.83	6405.56	6385.17	6385.91	6385.22	6385.17	6385.09	6386.71	6385.06	7330.24	4918.89	3651.01	3655.14	3650.94
					9283.16	0.99758	0.80218	0.21058	0.60862	0.0005816	0.40626	932	15396	15452.1	11205.9	11205.6	11205.6	11206.3	11206.7	11285.7	11205.6	11205.5	15534.9	11129.5	10973.1	8380.27	8430.27	8380.15	8380.16	8380.44	8380.73	8380.14	8380.08	11024.7	7235.63	7259.85	6403.2	6385.01	6385.74	6385.06	6385.01	6384.94	6386.51	6384.9	7281	4885.56	3650.8	3654.85	3650.73
					9284.08	0.9983	0.80216	0.21005	0.60932	0.00302	0.40172	931.9	15220	15207.2	11205.2	11205	11204.9	11205.6	11206	11272.8	11204.9	11204.8	15277.7	10938.1	10912.3	8379.8	8421.72	8379.68	8379.69	8379.96	8380.24	8379.67	8379.61	10955.8	7081.88	7198.4	6401.8	6384.87	6385.59	6384.92	6384.87	6384.8	6386.33	6384.76	7218.22	4709.44	3650.61	3654.57	3650.55
					9285.01	0.99867	0.80095	0.20917	0.61006	0.00581	0.39711	931.8	14737	14832.6	11204.6	11204.4	11204.4	11205	11205.4	11261.9	11204.4	11204.3	14892.7	10835.2	10739.6	8379.39	8414.68	8379.28	8379.29	8379.55	8379.82	8379.27	8379.21	10776.5	7073.13	7126.18	6399.89	6384.75	6385.45	6384.79	6384.75	6384.68	6386.16	6384.64	7144.16	4555	3650.46	3654.33	3650.39
					9285.96	0.99881	0.80117	0.20827	0.61081	0.00864	0.39765	931.7	14167	14370.5	11204.1	11203.9	11203.9	11204.5	11204.9	11252.8	11203.9	11203.8	14421.9	10561	10479.6	8379.05	8408.92	8378.93	8378.94	8379.2	8379.46	8378.93	8378.87	10511	6917.5	7047.2	6398.29	6384.64	6385.33	6384.69	6384.64	6384.57	6386.01	6384.54	7063.62	4498.33	3650.32	3654.11	3650.26
					9286.91	0.99929	0.80115	0.20828	0.61149	0.00918	0.40222	931.6	13528	13867.8	11203.7	11203.5	11203.5	11204.1	11204.4	11245.2	11203.5	11203.4	13912.1	10262.9	10166.3	8378.76	8404.23	8378.64	8378.66	8378.91	8379.16	8378.64	8378.58	10193.3	6826.25	6965.46	6397.24	6384.55	6385.22	6384.59	6384.55	6384.48	6385.89	6384.44	6980.88	4360.56	3650.2	3653.92	3650.14
					9287.85	0.99928	0.80126	0.20884	0.61209	0.00806	0.40669	931.5	13114	13368.8	11203.4	11203.1	11203.1	11203.8	11204.1	11239	11203.1	11203	13407.1	9897.14	9836.05	8378.52	8400.41	8378.4	8378.41	8378.66	8378.9	8378.4	8378.34	9859.38	6758.13	6884.62	6396.19	6384.46	6385.13	6384.51	6384.46	6384.39	6385.77	6384.36	6899.02	4260	3650.09	3653.75	3650.04
					9288.76	0.9997	0.80106	0.2094	0.61268	0.00696	0.40948	931.4	12683	12908.1	11203.1	11202.9	11202.8	11203.5	11203.8	11233.9	11202.8	11202.8	12941.6	9529.52	9520.47	8378.32	8397.3	8378.2	8378.21	8378.46	8378.69	8378.19	8378.14	9540.87	6662.5	6807.71	6395.15	6384.39	6385.04	6384.43	6384.39	6384.32	6385.67	6384.28	6821.1	4128.33	3650	3653.59	3649.95
					9289.69	1.00018	0.80106	0.20995	0.61332	0.00582	0.40954	931.3	12441	12508.5	11202.8	11202.6	11202.6	11203.2	11203.5	11229.6	11202.6	11202.5	12537.9	9340.95	9242.01	8378.14	8394.76	8378.03	8378.04	8378.28	8378.5	8378.02	8377.97	9260.02	6560	6737	6394.32	6384.32	6384.96	6384.36	6384.32	6384.25	6385.56	6384.22	6749.57	4080	3649.92	3653.44	3649.87
					9290.61	1.00068	0.80057	0.21047	0.6141	0.00467	0.4096	931.2	12236	12180	11202.6	11202.4	11202.4	11203	11203.3	11226.1	11202.4	11202.3	12206	9138.1	9012.4	8377.99	8392.68	8377.88	8377.89	8378.12	8378.34	8377.87	8377.82	9028.46	6624.38	6673.96	6393.65	6384.25	6384.88	6384.3	6384.25	6384.18	6385.47	6384.15	6685.88	3973.89	3649.86	3653.3	3649.8
					9291.55	1.00075	0.80048	0.21101	0.61489	0.00351	0.40974	931.1	12062	11922.4	11202.4	11202.2	11202.2	11202.8	11203	11223.2	11202.2	11202.1	11945.6	8990.48	8833.87	8377.86	8390.95	8377.75	8377.76	8377.99	8378.19	8377.74	8377.69	8848.31	6558.75	6619.32	6392.99	6384.2	6384.81	6384.24	6384.19	6384.13	6385.38	6384.09	6630.59	3908.33	3649.79	3653.17	3649.74
					9292.48	1.002	0.80034	0.21177	0.61565	0.00293	0.41088	931	11854	11728.4	11202.3	11202	11202	11202.6	11202.9	11220.8	11202	11202	11749.5	8837.14	8701.89	8377.74	8389.51	8377.63	8377.64	8377.87	8378.07	8377.63	8377.57	8714.98	6485.63	6573.14	6392.33	6384.14	6384.74	6384.18	6384.14	6384.07	6385.29	6384.04	6583.76	3950	3649.74	3653.05	3649.68
					9293.43	1.00103	0.80001	0.21339	0.61626	0.00563	0.41202	930.9	11664	11587.3	11202.1	11201.9	11201.9	11202.5	11202.7	11218.8	11201.9	11201.8	11606.4	8776.19	8608.27	8377.64	8388.3	8377.53	8377.54	8377.76	8377.95	8377.52	8377.47	8620.23	6536.88	6535	6391.82	6384.09	6384.68	6384.13	6384.08	6384.02	6385.21	6383.99	6545.12	3833.89	3649.69	3652.93	3649.64
					9294.37	1.00023	0.80032	0.21503	0.61686	0.00835	0.41317	930.8	11560	11487.3	11202	11201.8	11201.8	11202.3	11202.5	11217.1	11201.8	11201.7	11504.7	8761.9	8543.9	8377.54	8387.57	8377.44	8377.45	8377.66	8377.85	8377.43	8377.38	8555.21	6502.5	6504.15	6391.36	6384.04	6384.62	6384.08	6384.04	6383.97	6385.14	6383.94	6513.82	3777.22	3649.64	3652.83	3649.59
					9295.3	1.00119	0.80005	0.21658	0.61745	0.011	0.41319	930.7	11533	11417.5	11201.9	11201.6	11201.6	11202.2	11202.4	11215.6	11201.6	11201.6	11433.6	8627.62	8500.49	8377.46	8386.49	8377.35	8377.36	8377.58	8377.75	8377.35	8377.29	8510.78	6528.75	6479.63	6390.89	6383.99	6384.56	6384.03	6383.99	6383.92	6385.07	6383.89	6488.84	3797.78	3649.6	3652.73	3649.55
					9296.23	1.00114	0.79971	0.21569	0.61779	0.00966	0.4131	930.6	11557	11369.1	11201.8	11201.5	11201.5	11202.1	11202.3	11214.7	11201.5	11201.4	11384.4	8666.67	8471.36	8377.38	8385.68	8377.28	8377.29	8377.5	8377.67	8377.27	8377.22	8480.89	6491.88	6460.41	6390.44	6383.95	6384.51	6383.98	6383.95	6383.88	6385	6383.85	6469.17	3817.78	3649.56	3652.64	3649.51
					9297.15	1.00113	0.80021	0.2148	0.61808	0.00799	0.413	930.5	11489	11335.3	11201.6	11201.4	11201.4	11202	11202.1	11213.4	11201.4	11201.3	11349.4	8596.19	8451.6	8377.31	8385.07	8377.21	8377.22	8377.42	8377.59	8377.2	8377.15	8460.58	6433.13	6445.53	6390.09	6383.91	6384.46	6383.94	6383.9	6383.84	6384.93	6383.81	6453.94	3781.67	3649.52	3652.55	3649.48
					9298.08	1.0017	0.79961	0.21392	0.61838	0.00633	0.41151	930.4	11451	11311.3	11201.5	11201.3	11201.3	11201.8	11202	11212.3	11201.3	11201.2	11324.4	8460	8437.87	8377.24	8384.47	8377.14	8377.15	8377.35	8377.51	8377.13	8377.08	8446.3	6433.13	6434.09	6389.75	6383.87	6384.41	6383.9	6383.86	6383.8	6384.87	6383.77	6442.16	3677.78	3649.49	3652.46	3649.44
					9298.99	1.00179	0.7997	0.21236	0.61774	0.00589	0.40944	930.3	11349	11297	11201.5	11201.2	11201.2	11201.7	11201.9	11211.6	11201.2	11201.1	11309.3	8460	8429.31	8377.18	8383.87	8377.08	8377.09	8377.29	8377.44	8377.07	8377.02	8437.18	6447.5	6425.32	6389.41	6383.83	6384.36	6383.86	6383.83	6383.76	6384.8	6383.73	6433.05	3693.89	3649.46	3652.38	3649.41
					9299.91	1.00127	0.80001	0.21051	0.61663	0.00588	0.40738	930.2	11258	11281.3	11201.4	11201.2	11201.1	11201.6	11201.8	11210.9	11201.1	11201.1	11293	8465.71	8421.14	8377.12	8383.34	8377.02	8377.03	8377.22	8377.37	8377.01	8376.96	8428.53	6419.38	6418.59	6389.08	6383.79	6384.31	6383.82	6383.79	6383.72	6384.74	6383.69	6426	3707.78	3649.43	3652.29	3649.38
					9300.87	1.00038	0.79932	0.20855	0.61546	0.00587	0.40561	930.1	11428	11271.7	11201.3	11201.1	11201.1	11201.6	11201.7	11210.1	11201.1	11201	11282.7	8474.29	8415.58	8377.06	8382.94	8376.96	8376.97	8377.16	8377.3	8376.95	8376.9	8422.62	6399.38	6413.39	6388.82	6383.75	6384.27	6383.79	6383.75	6383.69	6384.69	6383.66	6420.54	3736.11	3649.4	3652.21	3649.35
					9301.83	1.00139	0.79936	0.20814	0.61439	0.00553	0.40434	930	11406	11263.2	11201.2	11201	11201	11201.5	11201.6	11209.4	11201	11200.9	11273.5	8531.43	8410.53	8377	8382.55	8376.9	8376.91	8377.1	8377.24	8376.9	8376.85	8417.21	6392.5	6409.33	6388.56	6383.72	6384.22	6383.75	6383.72	6383.65	6384.63	6383.62	6416.22	3673.89	3649.37	3652.13	3649.33
					9302.74	1.00088	0.79936	0.20909	0.61349	0.00492	0.40312	929.9	11446	11256.1	11201.1	11200.9	11200.9	11201.4	11201.5	11208.9	11200.9	11200.8	11266	8404.76	8407.03	8376.95	8382.16	8376.85	8376.86	8377.04	8377.18	8376.84	8376.79	8413.36	6405.63	6406.12	6388.29	6383.68	6384.18	6383.71	6383.68	6383.62	6384.58	6383.59	6412.75	3679.44	3649.34	3652.06	3649.3
					9303.65	1.00098	0.79922	0.21003	0.61259	0.00433	0.40138	929.8	11350	11250.8	11201.1	11200.9	11200.9	11201.3	11201.5	11208.4	11200.9	11200.8	11260.2	8354.29	8403.59	8376.89	8381.78	8376.8	8376.81	8376.99	8377.12	8376.79	8376.74	8409.58	6433.75	6404.19	6388.05	6383.64	6384.13	6383.68	6383.64	6383.58	6384.52	6383.55	6410.58	3742.22	3649.31	3651.99	3649.27
					9304.57	1.00122	0.7995	0.21092	0.61159	0.00347	0.39746	929.7	11272	11245.5	11201	11200.8	11200.8	11201.2	11201.4	11207.9	11200.8	11200.7	11254.5	8367.62	8401.16	8376.84	8381.5	8376.75	8376.76	8376.93	8377.06	8376.74	8376.69	8406.9	6405	6401.64	6387.84	6383.61	6384.09	6383.64	6383.61	6383.55	6384.47	6383.52	6407.83	3647.78	3649.29	3651.92	3649.25
					9305.52	0.99982	0.79954	0.21168	0.61026	0.00189	0.39342	929.6	11317	11241.9	11200.9	11200.7	11200.7	11201.2	11201.3	11207.5	11200.7	11200.6	11250.4	8380	8398.73	8376.79	8381.21	8376.69	8376.71	8376.88	8377	8376.69	8376.64	8404.23	6396.88	6399.86	6387.63	6383.57	6384.05	6383.61	6383.58	6383.51	6384.42	6383.48	6405.84	3652.78	3649.27	3651.85	3649.23
					9306.45	1.00081	0.79898	0.21242	0.60895	0.0003319	0.38945	929.5	11260	11238.2	11200.9	11200.7	11200.7	11201.1	11201.3	11207	11200.7	11200.6	11246.3	8360.95	8396.86	8376.74	8380.93	8376.64	8376.65	8376.82	8376.94	8376.64	8376.59	8402.11	6391.25	6398.47	6387.42	6383.54	6384.01	6383.57	6383.54	6383.48	6384.36	6383.45	6404.24	3673.89	3649.24	3651.79	3649.2
					9307.41	1.00035	0.79914	0.21252	0.60759	-0.00113	0.39525	929.4	11231	11235.1	11200.8	11200.6	11200.6	11201.1	11201.2	11206.7	11200.6	11200.5	11243	8360	8395.08	8376.68	8380.65	8376.59	8376.6	8376.77	8376.88	8376.58	8376.54	8400.09	6326.25	6397.08	6387.23	6383.51	6383.97	6383.54	6383.51	6383.45	6384.31	6383.42	6402.66	3688.33	3649.22	3651.72	3649.18
					9308.38	1.00064	0.79928	0.2083	0.6061	6.38e-05	0.4011	929.3	11315	11232.4	11200.8	11200.6	11200.6	11201	11201.1	11206.4	11200.6	11200.5	11240	8447.62	8393.58	8376.63	8380.42	8376.54	8376.55	8376.71	8376.82	8376.53	8376.48	8398.4	6387.5	6395.87	6387.06	6383.47	6383.93	6383.51	6383.47	6383.41	6384.27	6383.39	6401.29	3632.22	3649.19	3651.65	3649.16
					9309.3	0.99928	0.79856	0.20428	0.60467	0.0012	0.40668	929.2	11317	11229.9	11200.7	11200.5	11200.5	11200.9	11201.1	11206	11200.5	11200.4	11237.1	8439.05	8392.23	8376.58	8380.2	8376.49	8376.5	8376.66	8376.77	8376.48	8376.43	8396.87	6426.88	6394.99	6386.89	6383.44	6383.88	6383.47	6383.44	6383.38	6384.22	6383.35	6400.24	3665	3649.17	3651.59	3649.14
					9310.18	0.9994	0.79846	0.20045	0.60332	0.00229	0.40573	929.1	11309	11227.9	11200.6	11200.5	11200.5	11200.9	11201	11205.7	11200.5	11200.4	11234.8	8433.33	8391.02	8376.53	8379.98	8376.44	8376.45	8376.61	8376.71	8376.43	8376.39	8395.48	6366.25	6394.1	6386.72	6383.41	6383.84	6383.44	6383.41	6383.35	6384.17	6383.32	6399.19	3626.11	3649.15	3651.52	3649.11
					9311.08	0.99868	0.79853	0.2011	0.60221	0.00266	0.40361	929	11249	11225.8	11200.6	11200.4	11200.4	11200.8	11201	11205.5	11200.4	11200.3	11232.5	8436.19	8389.97	8376.48	8379.77	8376.39	8376.4	8376.56	8376.66	8376.39	8376.34	8394.24	6326.25	6393.24	6386.57	6383.37	6383.8	6383.4	6383.38	6383.32	6384.12	6383.29	6398.19	3665.56	3649.12	3651.47	3649.09
					9312.01	0.99947	0.79842	0.20238	0.60115	0.00291	0.4014	928.9	11192	11224.2	11200.6	11200.4	11200.4	11200.8	11200.9	11205.2	11200.4	11200.3	11230.7	8429.52	8388.97	8376.43	8379.58	8376.34	8376.36	8376.51	8376.61	8376.34	8376.29	8393.1	6430	6392.62	6386.42	6383.34	6383.77	6383.37	6383.34	6383.28	6384.07	6383.26	6397.43	3711.11	3649.1	3651.41	3649.07
					9312.98	0.9992	0.79835	0.20371	0.60005	0.00316	0.4	928.8	11277	11222.6	11200.5	11200.3	11200.3	11200.7	11200.8	11205	11200.3	11200.3	11228.9	8418.1	8388.13	8376.39	8379.41	8376.3	8376.31	8376.46	8376.56	8376.3	8376.25	8392.12	6413.13	6392	6386.28	6383.31	6383.73	6383.34	6383.31	6383.25	6384.02	6383.22	6396.67	3701.67	3649.08	3651.35	3649.05
					9313.91	0.99854	0.79818	0.20501	0.59889	0.00237	0.39935	928.7	11275	11221.2	11200.5	11200.3	11200.3	11200.7	11200.8	11204.7	11200.3	11200.2	11227.2	8408.57	8387.3	8376.34	8379.24	8376.26	8376.27	8376.42	8376.51	8376.25	8376.21	8391.15	6450	6391.38	6386.14	6383.28	6383.69	6383.31	6383.28	6383.22	6383.98	6383.19	6395.92	3650.56	3649.06	3651.3	3649.03
					9314.83	0.99762	0.79819	0.2063	0.59766	0.0009021	0.3987	928.6	11200	11219.9	11200.4	11200.3	11200.2	11200.6	11200.7	11204.5	11200.2	11200.2	11225.7	8371.43	8386.62	8376.3	8379.07	8376.21	8376.23	8376.37	8376.46	8376.21	8376.16	8390.33	6438.13	6390.89	6386.01	6383.25	6383.65	6383.28	6383.25	6383.19	6383.94	6383.16	6395.31	3626.67	3649.04	3651.24	3649.01
					9315.76	0.99749	0.79864	0.20761	0.59641	-0.00058085	0.39831	928.5	11257	11218.7	11200.4	11200.2	11200.2	11200.6	11200.7	11204.3	11200.2	11200.1	11224.3	8377.14	8385.93	8376.26	8378.91	8376.17	8376.18	8376.33	8376.41	8376.17	8376.12	8389.52	6381.25	6390.44	6385.89	6383.22	6383.62	6383.25	6383.22	6383.16	6383.9	6383.14	6394.74	3606.11	3649.02	3651.19	3648.99
					9316.72	0.99721	0.79782	0.20771	0.59529	-0.00116	0.39839	928.4	11237	11217.6	11200.4	11200.2	11200.2	11200.5	11200.6	11204.1	11200.2	11200.1	11223.1	8351.43	8385.35	8376.21	8378.77	8376.13	8376.14	8376.28	8376.36	8376.12	8376.08	8388.82	6454.38	6389.98	6385.77	6383.19	6383.58	6383.22	6383.19	6383.14	6383.86	6383.11	6394.18	3638.89	3649	3651.13	3648.97
					9317.64	0.99594	0.79751	0.20632	0.59448	-0.00044102	0.39846	928.3	11300	11216.6	11200.3	11200.1	11200.1	11200.5	11200.6	11203.9	11200.1	11200.1	11221.9	8378.1	8384.78	8376.17	8378.63	8376.08	8376.1	8376.24	8376.32	8376.08	8376.03	8388.15	6422.5	6389.58	6385.66	6383.16	6383.55	6383.19	6383.17	6383.11	6383.82	6383.08	6393.67	3635.56	3648.98	3651.08	3648.96
					9318.58	0.99668	0.7977	0.20491	0.59367	0.0002932	0.39856	928.2	11251	11215.7	11200.3	11200.1	11200.1	11200.5	11200.5	11203.7	11200.1	11200	11220.9	8471.43	8384.27	8376.12	8378.49	8376.04	8376.05	8376.19	8376.27	8376.04	8375.99	8387.53	6415	6389.24	6385.56	6383.14	6383.52	6383.17	6383.14	6383.08	6383.78	6383.06	6393.22	3647.22	3648.96	3651.03	3648.94
					9319.52	0.99635	0.79781	0.20332	0.59296	0.00044	0.3988	928.1	11269	11214.9	11200.2	11200.1	11200.1	11200.4	11200.5	11203.6	11200.1	11200	11219.9	8500	8383.79	8376.08	8378.36	8376	8376.01	8376.15	8376.22	8376	8375.95	8386.95	6398.13	6388.89	6385.46	6383.11	6383.49	6383.14	6383.12	6383.06	6383.74	6383.03	6392.78	3626.67	3648.94	3650.98	3648.92
					9320.45	0.9967	0.79828	0.20114	0.59287	-0.00329	0.39905	928	11270	11214.1	11200.2	11200	11200	11200.4	11200.5	11203.4	11200	11200	11218.9	8311.43	8383.35	8376.04	8378.24	8375.96	8375.98	8376.11	8376.18	8375.96	8375.91	8386.42	6416.88	6388.56	6385.36	6383.09	6383.46	6383.12	6383.09	6383.04	6383.71	6383.01	6392.35	3682.22	3648.92	3650.93	3648.9
					9321.38	0.99636	0.79822	0.19896	0.59278	-0.007	0.39929	927.9	11294	11213.4	11200.2	11200	11200	11200.4	11200.4	11203.3	11200	11199.9	11218.1	8360.95	8382.95	8376.01	8378.13	8375.93	8375.94	8376.07	8376.14	8375.92	8375.88	8385.93	6408.13	6388.29	6385.26	6383.06	6383.43	6383.09	6383.07	6383.01	6383.67	6382.99	6391.99	3663.33	3648.91	3650.89	3648.88
					9322.35	0.99604	0.79778	0.19692	0.59269	-0.01064	0.39574	927.8	11239	11212.7	11200.1	11200	11200	11200.3	11200.4	11203.1	11200	11199.9	11217.3	8486.67	8382.56	8375.97	8378.01	8375.89	8375.9	8376.03	8376.1	8375.88	8375.84	8385.46	6400.63	6388.01	6385.17	6383.04	6383.4	6383.07	6383.04	6382.99	6383.64	6382.96	6391.63	3632.78	3648.89	3650.84	3648.86
					9323.3	0.99647	0.7979	0.19787	0.5924	-0.00784	0.39198	927.7	11200	11212.1	11200.1	11200	11199.9	11200.3	11200.4	11203	11200	11199.9	11216.5	8469.52	8382.22	8375.93	8377.9	8375.85	8375.86	8375.99	8376.06	8375.85	8375.81	8385.03	6395.63	6387.74	6385.09	6383.02	6383.37	6383.05	6383.02	6382.97	6383.6	6382.94	6391.28	3734.44	3648.87	3650.79	3648.84
					9324.23	0.99663	0.79766	0.19879	0.59211	-0.00514	0.38836	927.6	11163	11211.5	11200.1	11199.9	11199.9	11200.3	11200.3	11202.9	11199.9	11199.9	11215.8	8451.43	8381.88	8375.9	8377.8	8375.82	8375.83	8375.96	8376.02	8375.82	8375.77	8384.62	6365	6387.52	6385	6383	6383.35	6383.02	6383	6382.94	6383.57	6382.92	6390.97	3677.22	3648.85	3650.75	3648.83
					9325.16	0.99669	0.79784	0.19971	0.59181	-0.00242	0.38714	927.5	11231	11211	11200.1	11199.9	11199.9	11200.2	11200.3	11202.7	11199.9	11199.8	11215.2	8341.9	8381.58	8375.87	8377.71	8375.79	8375.8	8375.92	8375.99	8375.79	8375.74	8384.25	6394.38	6387.3	6384.92	6382.97	6383.32	6383	6382.98	6382.92	6383.54	6382.9	6390.68	3643.33	3648.84	3650.7	3648.81
					9326.09	0.99667	0.79801	0.19808	0.59207	-0.00279	0.38669	927.4	11121	11210.5	11200	11199.9	11199.9	11200.2	11200.3	11202.6	11199.9	11199.8	11214.6	8360.95	8381.28	8375.84	8377.62	8375.76	8375.77	8375.89	8375.95	8375.76	8375.71	8383.88	6445	6387.08	6384.84	6382.95	6383.29	6382.98	6382.95	6382.9	6383.51	6382.87	6390.38	3698.89	3648.82	3650.66	3648.8
					9327.04	0.99695	0.79744	0.19584	0.59251	-0.00378	0.38623	927.3	11205	11210	11200	11199.9	11199.8	11200.2	11200.2	11202.5	11199.8	11199.8	11214	8423.81	8381.02	8375.81	8377.52	8375.73	8375.74	8375.86	8375.92	8375.72	8375.68	8383.54	6463.75	6386.89	6384.77	6382.93	6383.27	6382.96	6382.93	6382.88	6383.48	6382.85	6390.12	3678.89	3648.8	3650.62	3648.78
					9327.99	0.99766	0.79757	0.19359	0.59295	-0.00478	0.38659	927.2	11257	11209.5	11200	11199.8	11199.8	11200.1	11200.2	11202.4	11199.8	11199.8	11213.4	8285.71	8380.76	8375.77	8377.44	8375.7	8375.71	8375.83	8375.88	8375.7	8375.65	8383.22	6386.88	6386.71	6384.7	6382.91	6383.24	6382.94	6382.91	6382.86	6383.45	6382.83	6389.87	3617.78	3648.79	3650.58	3648.77
					9328.91	0.99796	0.79786	0.1931	0.59292	-0.00567	0.38747	927.1	11163	11209.1	11200	11199.8	11199.8	11200.1	11200.2	11202.3	11199.8	11199.7	11212.9	8419.05	8380.52	8375.74	8377.36	8375.67	8375.68	8375.8	8375.85	8375.67	8375.62	8382.93	6416.88	6386.53	6384.63	6382.89	6383.22	6382.92	6382.89	6382.84	6383.42	6382.82	6389.63	3672.78	3648.78	3650.54	3648.76
					9329.82	0.99732	0.798	0.19344	0.59254	-0.00649	0.38834	927	11139	11208.7	11199.9	11199.8	11199.8	11200.1	11200.1	11202.2	11199.8	11199.7	11212.4	8412.38	8380.3	8375.72	8377.28	8375.64	8375.65	8375.77	8375.82	8375.64	8375.6	8382.64	6402.5	6386.36	6384.57	6382.87	6383.2	6382.9	6382.88	6382.82	6383.39	6382.8	6389.4	3729.44	3648.76	3650.5	3648.74
					9330.8	0.9978	0.79761	0.1938	0.59214	-0.00738	0.39012	926.9	11196	11208.3	11199.9	11199.8	11199.7	11200	11200.1	11202.1	11199.8	11199.7	11212	8429.52	8380.08	8375.69	8377.2	8375.61	8375.63	8375.74	8375.79	8375.61	8375.57	8382.37	6374.38	6386.22	6384.5	6382.85	6383.17	6382.88	6382.86	6382.81	6383.37	6382.78	6389.19	3593.89	3648.75	3650.47	3648.73
												926.8	11213	11208	11199.9	11199.7	11199.7	11200	11200.1	11202	11199.7	11199.7	11211.5	8451.43	8379.88	8375.66	8377.13	8375.59	8375.6	8375.71	8375.76	8375.58	8375.54	8382.11	6422.5	6386.07	6384.44	6382.84	6383.15	6382.86	6382.84	6382.79	6383.34	6382.76	6388.98	3645.56	3648.74	3650.43	3648.72
												926.7	11241	11207.6	11199.9	11199.7	11199.7	11200	11200	11201.9	11199.7	11199.6	11211.1	8340	8379.69	8375.64	8377.06	8375.56	8375.57	8375.68	8375.73	8375.56	8375.52	8381.87	6413.75	6385.92	6384.38	6382.82	6383.13	6382.84	6382.82	6382.77	6383.31	6382.75	6388.78	3672.78	3648.73	3650.4	3648.71
												926.6	11275	11207.3	11199.8	11199.7	11199.7	11200	11200	11201.8	11199.7	11199.6	11210.7	8500.95	8379.51	8375.61	8377	8375.54	8375.55	8375.66	8375.71	8375.54	8375.49	8381.65	6398.75	6385.8	6384.33	6382.8	6383.11	6382.83	6382.81	6382.76	6383.29	6382.73	6388.6	3633.89	3648.72	3650.36	3648.7
												926.5	11226	11207	11199.8	11199.7	11199.6	11200	11200	11201.8	11199.6	11199.6	11210.4	8455.24	8379.34	8375.59	8376.93	8375.52	8375.53	8375.63	8375.68	8375.51	8375.47	8381.42	6350	6385.68	6384.27	6382.79	6383.09	6382.81	6382.79	6382.74	6383.27	6382.72	6388.42	3637.22	3648.7	3650.33	3648.69
												926.4	11208	11206.8	11199.8	11199.6	11199.6	11199.9	11200	11201.7	11199.6	11199.6	11210	8438.1	8379.19	8375.57	8376.87	8375.5	8375.51	8375.61	8375.66	8375.5	8375.46	8381.22	6407.5	6385.55	6384.22	6382.77	6383.07	6382.8	6382.78	6382.72	6383.24	6382.7	6388.24	3617.78	3648.69	3650.3	3648.68
												926.3	11186	11206.5	11199.8	11199.6	11199.6	11199.9	11199.9	11201.6	11199.6	11199.5	11209.7	8452.38	8379.03	8375.55	8376.82	8375.48	8375.49	8375.6	8375.64	8375.48	8375.44	8381.03	6367.5	6385.44	6384.17	6382.76	6383.05	6382.78	6382.76	6382.71	6383.22	6382.69	6388.09	3668.89	3648.68	3650.27	3648.67
												926.2	11205	11206.2	11199.7	11199.6	11199.6	11199.9	11199.9	11201.5	11199.6	11199.5	11209.3	8360.95	8378.9	8375.53	8376.77	8375.46	8375.48	8375.58	8375.62	8375.46	8375.42	8380.85	6390	6385.34	6384.12	6382.74	6383.03	6382.76	6382.75	6382.69	6383.2	6382.67	6387.93	3720	3648.67	3650.23	3648.66
												926.1	11261	11206	11199.7	11199.6	11199.6	11199.9	11199.9	11201.5	11199.6	11199.5	11209	8280.95	8378.76	8375.52	8376.72	8375.45	8375.46	8375.56	8375.6	8375.45	8375.41	8380.67	6402.5	6385.23	6384.07	6382.73	6383.01	6382.75	6382.73	6382.68	6383.18	6382.66	6387.78	3630	3648.66	3650.21	3648.65
												926	11222	11205.8	11199.7	11199.6	11199.5	11199.8	11199.9	11201.4	11199.6	11199.5	11208.7	8398.1	8378.63	8375.5	8376.67	8375.43	8375.45	8375.54	8375.58	8375.43	8375.39	8380.5	6433.75	6385.13	6384.02	6382.71	6382.99	6382.73	6382.72	6382.66	6383.15	6382.64	6387.63	3688.89	3648.65	3650.18	3648.64
												925.9	11239	11205.5	11199.7	11199.5	11199.5	11199.8	11199.8	11201.3	11199.5	11199.5	11208.5	8413.33	8378.51	8375.49	8376.62	8375.42	8375.43	8375.53	8375.57	8375.42	8375.38	8380.34	6428.75	6385.04	6383.98	6382.7	6382.98	6382.72	6382.7	6382.65	6383.13	6382.63	6387.5	3668.33	3648.65	3650.15	3648.63
												925.8	11231	11205.3	11199.7	11199.5	11199.5	11199.8	11199.8	11201.3	11199.5	11199.5	11208.2	8445.71	8378.4	8375.47	8376.58	8375.4	8375.42	8375.51	8375.55	8375.4	8375.36	8380.19	6386.88	6384.95	6383.93	6382.68	6382.96	6382.71	6382.69	6382.64	6383.11	6382.62	6387.37	3642.22	3648.64	3650.12	3648.62
												925.7	11231	11205.1	11199.6	11199.5	11199.5	11199.8	11199.8	11201.2	11199.5	11199.5	11207.9	8416.19	8378.29	8375.46	8376.54	8375.39	8375.4	8375.5	8375.53	8375.39	8375.35	8380.04	6419.38	6384.87	6383.89	6382.67	6382.94	6382.69	6382.68	6382.63	6383.1	6382.6	6387.24	3637.78	3648.63	3650.09	3648.62
												925.6	11218	11204.9	11199.6	11199.5	11199.5	11199.8	11199.8	11201.1	11199.5	11199.4	11207.7	8392.38	8378.18	8375.45	8376.5	8375.38	8375.39	8375.49	8375.52	8375.38	8375.34	8379.9	6421.88	6384.79	6383.85	6382.66	6382.93	6382.68	6382.67	6382.62	6383.08	6382.59	6387.12	3708.89	3648.62	3650.07	3648.61
												925.5	11242	11204.8	11199.6	11199.5	11199.5	11199.7	11199.8	11201.1	11199.5	11199.4	11207.5	8334.29	8378.09	8375.44	8376.46	8375.37	8375.38	8375.47	8375.51	8375.37	8375.33	8379.77	6391.88	6384.71	6383.81	6382.65	6382.92	6382.67	6382.66	6382.61	6383.06	6382.58	6387	3618.89	3648.62	3650.04	3648.6
												925.4	11257	11204.6	11199.6	11199.5	11199.5	11199.7	11199.8	11201	11199.5	11199.4	11207.2	8274.29	8377.99	8375.42	8376.42	8375.36	8375.37	8375.46	8375.49	8375.36	8375.32	8379.65	6348.75	6384.64	6383.78	6382.64	6382.9	6382.66	6382.64	6382.6	6383.04	6382.57	6386.89	3696.67	3648.61	3650.02	3648.6
												925.3	11204	11204.4	11199.6	11199.5	11199.5	11199.7	11199.7	11201	11199.5	11199.4	11207	8315.24	8377.9	8375.41	8376.38	8375.35	8375.36	8375.45	8375.48	8375.35	8375.31	8379.53	6408.75	6384.57	6383.74	6382.63	6382.89	6382.65	6382.63	6382.59	6383.03	6382.56	6386.78	3645.56	3648.6	3650	3648.59
												925.2	11285	11204.3	11199.6	11199.5	11199.4	11199.7	11199.7	11200.9	11199.5	11199.4	11206.8	8398.1	8377.81	8375.4	8376.35	8375.34	8375.35	8375.44	8375.47	8375.34	8375.3	8379.41	6411.25	6384.5	6383.71	6382.62	6382.88	6382.64	6382.62	6382.58	6383.01	6382.55	6386.68	3630.56	3648.6	3649.97	3648.59
												925.1	11258	11204.1	11199.6	11199.5	11199.4	11199.7	11199.7	11200.9	11199.4	11199.4	11206.6	8320.95	8377.73	8375.39	8376.31	8375.33	8375.34	8375.43	8375.46	8375.32	8375.29	8379.29	6450.63	6384.44	6383.68	6382.61	6382.86	6382.63	6382.62	6382.57	6383	6382.55	6386.58	3579.44	3648.59	3649.95	3648.58
												925	11245	11204	11199.6	11199.4	11199.4	11199.7	11199.7	11200.9	11199.4	11199.4	11206.4	8420.95	8377.65	8375.38	8376.28	8375.32	8375.33	8375.41	8375.44	8375.31	8375.28	8379.19	6453.13	6384.38	6383.64	6382.6	6382.85	6382.62	6382.61	6382.56	6382.98	6382.54	6386.49	3598.33	3648.59	3649.93	3648.58
																																			6355.63	6356.86	6356.44	6355.69	6355.9	6355.71	6355.69	6355.65	6355.99	6355.63	6358.52
[truncated: 21 more columns]

## Sheet: Figure 4
Figure 4a														Figure 4b													Figure 4c					Figure 4d
Catalysts (x)	FE -Hydrogen [%] (y)	Error bar (y±)	FE -Methane [%] (y)	Error bar (y±)	FE -Ethylene [%] (y)	Error bar (y±)	FE -Ethanol [%] (y)	Error bar (y±)	FE -n-Propanol [%] (y)	Error bar (y±)	FE -Acetate [%] (y)	Error bar (y±)	Potential [V vs.RHE] (y2)	Catalysts (x)	Partial current density [mA cm-2] -Hydrogen (y)	Error bar (y±)	Partial current density [mA cm-2] -Methane (y)	Error bar (y±)	Partial current density [mA cm-2] -Ethylene (y)	Error bar (y±)	Partial current density [mA cm-2] -Ethanol (y)	Error bar (y±)	Partial current density [mA cm-2] -n-Propanol (y)	Error bar (y±)	Partial current density [mA cm-2] -Acetate (y)	Error bar (y±)	Catalysts (x)	FE -Liquid[%] (y)	Error bar (y±)	FE -C2+ [%] (y)	Error bar (y±)	Current [mA cm-2] (x)	FE -Hydrogen [%] (y)	Error bar (y±)	FE -Ethylene [%] (y)	Error bar (y±)	FE -Ethanol [%] (y)	Error bar (y±)	FE -n-Propanol [%] (y)	Error bar (y±)	FE -Acetate [%] (y)	Error bar (y±)	Potential [V vs.RHE] (y2)
Cu1Ag9	0.05474	0.02107	0.0689	0.03763	0.19107	0.03027	0.366	0.06321	0.02	0.00872	0.172	0.03175	-0.507	Cu1Ag9	10.9472	4.21345	13.7806	7.52646	38.2135	6.05386	73.2	12.6428	4	1.74356	34.4	6.3498	Cu1Ag9	0.558	0.10101	0.74907	0.10696	200	0.05933	0.00513	0.29637	0.00448	0.364	0.02358	0.05467	0.01332	0.18	0.01833	-0.47033
Cu3Ag7	0.05933	0.00513			0.29637	0.00448	0.364	0.02358	0.05467	0.01332	0.18	0.01833	-0.47033	Cu3Ag7	11.8667	1.02652			59.2733	0.8954	72.8	4.71593	10.9333	2.66333	36	3.66606	Cu3Ag7	0.59867	0.00833	0.89503	0.01218	400	0.04747	0.00699	0.29723	0.04213	0.33267	0.02043	0.04	0.014	0.16067	0.01447	-0.587
Cu5Ag5	0.0811	0.01058			0.38973	0.01313	0.24733	0.03807	0.09867	0.00902	0.108	0.02227	-0.497	Cu5Ag5	16.22	2.11651			77.9467	2.62696	49.4667	7.61402	19.7333	1.8037	21.6	4.45421	Cu5Ag5	0.454	0.05943	0.84373	0.0676	600	0.079	0.0519	0.36075	0.05791	0.262	0.05091	0.039	0.00141	0.151	0.02404	-0.647
Cu7Ag3	0.122	0.00721			0.36927	0.01506	0.248	0.01908	0.13867	0.02444	0.088	0.00346	-0.547	Cu7Ag3	24.4	1.44264			73.8533	3.01279	49.6	3.81576	27.7333	4.88808	17.6	0.6982	Cu7Ag3	0.47467	0.0467	0.84393	0.03578
Cu	0.139	0.00663			0.37863	0.03001	0.18067	0.02901	0.15067	0.01137	0.07467	0.00462	-0.57	Cu	27.8	1.32605			75.7267	6.00101	36.1333	5.80115	30.1333	2.2745	14.9333	0.92376	Cu	0.406	0.0406	0.78463	0.06946

## Sheet: Figure 5
Figure 5a						Figure 5b						Figure 5c
Feeding (x)	Production rate ×10-7 [mol/s]-Ethylene (y1)	Production rate ×10-7 [mol/s]-Ethanol (y2)	Production rate ×10-7 [mol/s]-n-Propanol (y3)	Production rate ×10-7 [mol/s]-Acetate (y4)	Production rate ×10-7 [mol/s]-Formate (y5)	Feeding (x)	Production rate ×10-7 [mol/s]-Ethylene (y1)	Production rate ×10-7 [mol/s]-Ethanol (y2)	Production rate ×10-7 [mol/s]-n-Propanol (y3)	Production rate ×10-7 [mol/s]-Acetate (y4)	Production rate ×10-7 [mol/s]-Formate (y5)	Catalysts (x)	Production rate ×10-7 [mol/s]-Ethylene (y1)	Production rate ×10-7 [mol/s]-Ethanol (y2)	Production rate ×10-7 [mol/s]-n-Propanol (y3)	Production rate ×10-7 [mol/s]-Acetate (y4)	Production rate ×10-7 [mol/s]-Formate (y5)		Feeding (x)	Production rate ×10-7 [mol/s]-Ethylene (y1)	Production rate ×10-7 [mol/s]-Ethanol (y2)	Production rate ×10-7 [mol/s]-n-Propanol (y3)	Production rate ×10-7 [mol/s]-Acetate (y4)
CO	6.11111e-08	1.10548e-07	9.22004e-09	9.44387e-08	0	CO	1.01484e-07	4.75274e-08	2.8076e-08	4.06277e-08	--	Cu3Ag7	3.82e-08	2.8538e-08	0	2.20234e-08	3.80404e-08	Cu3Ag7	CO2/CO	5.08232e-08	3.72087e-08	8.4808e-09	1.03494e-08
3/1	4.7037e-08	7.13989e-08	6.15012e-09	2.30398e-08	3.44982e-08	3/1	9.69953e-08	3.71933e-08	1.89945e-08	6.80723e-09	5.65523e-08	CuO	8.00234e-08	2.9308e-08	1.60478e-08	6.28359e-09	1.38147e-07		Ar/CO	5.81848e-08	4.94679e-08	6.80723e-09	2.77525e-08
2/2	3.1963e-08	4.7204e-08	5.38007e-09	1.49697e-08	4.37387e-08	2/2	9.05423e-08	3.82098e-08	1.5709e-08	6.28359e-09	9.84122e-08								CO	1.10009e-07	9.0034e-08	9.77448e-09	9.42231e-08
1/3	1.87037e-08	3.51111e-08	3.08019e-09	1.49697e-08	4.60489e-08	1/3	8.06702e-08	2.98317e-08	1.32654e-08	4.18906e-09	1.50714e-07							Cu	CO2/CO	9.82581e-08	3.12022e-08	1.57089e-08	5.91407e-09
CO2	6.59259e-09	8.0547e-09	--	1.5401e-09	4.60489e-08	CO2	5.01147e-08	1.91896e-08	6.28359e-09	5.57515e-09	8.58604e-08								Ar/CO	1.14167e-07	5.96778e-08	2.65204e-08	1.69104e-08
																			CO	1.36652e-07	5.59815e-08	2.33785e-08	3.93667e-08

## Sheet: Figure 6
Figure 6a		Figure 6c		Figure 6d
GCN(x)	count (y)	G(C2H4) [eV] (x)	G(C2H5OH) [eV] (y)	GCN (x1)	G(O*+C2H4) [eV] (y1)	GCN (x2)	G(CH3CHO*) [eV] (y2)
5.5~6	4	-0.17	-0.36	6.11	-0.88	6	-1.07
6~6.5	2	-0.26	-0.32	6.13	-0.9	6.75	-0.95
6.5~7	1	0.01	-0.13	7.09	-0.75	7	-0.89
7~7.5	1	-0.29	-0.54	6.11	-0.88	5.66	-1.14
7.5~8	2	-0.03	-0.65	7.59	-0.54	6.08	-1.16
8~8.5	2	0	-0.27	5.72	-0.84	5.58	-1.11
8.5~9	2	-0.32	-0.58	6.63	-0.84	5.91	-1.09
9~9.5	2	-0.07	-0.25	6.18	-0.97	5.58	-1.15
